# Supplementary material for: Protein biomarkers of cardiac remodeling and inflammation associated with HFpEF and incident events
Source: Sci Rep. 2022 Nov 22;12:20072. doi: 10.1038/s41598-022-24226-1 (PMC9684116; doi:10.1038/s41598-022-24226-1)
Supplement: Supplementary file 1 — Supplementary Information 1. [file 41598_2022_24226_MOESM1_ESM.xlsx]

## Sheet: Table of Contents
Supplemental Table 1: Heart failure diagnosis codes queried for incident hospitalization for heart failure in CATHGEN
Supplemental Table 2: Comparison of cohorts included in analysis
Supplemental Table 3: Full results of 459 proteins tested in univariate and multivariate models
Supplemental Table 4: CATHGEN sensitivity analyses including hyperlipidemia and hemoglobin in multivariate model
Supplemental Table 5: GSEA Pathway Analysis
Supplemental Table 6: Protein associations for HFrEF versus non-HF in TECOS
Supplemental Table 7a: Area under the curve (AUC) for LASSO protein model and validating proteins for incremental discriminative capabilities
Supplemental Table 7b: Area under the curve (AUC) for LASSO protein model and validating proteins for discrimination of HFpEF cases vs. non-HF controls in sex-stratified analyses
Supplemental Table 8: Baseline characteristics of Jackson Heart Study participants included in all-cause mortality and incident HFpEF hospitalization analysis
Supplemental Table 9: HFpEF proteins associated with incident hospitalization for heart failure
Supplemental Table 10: HFpEF proteins associated with incident HFpEF hospitalization stratified by baseline HF status
Supplemental Table 11: HFpEF proteins associated with incident HFpEF hospitalization in JHS
Supplemental Table 12: Meta-analysis of HFpEF proteins associated with all-cause mortality
Supplemental Table 13: HFpEF proteins associated with all-cause mortality stratified by baseline HF status
Supplemental Table 14: Significant HFpEF-associated proteins across all analyses
Supplemental Table 15: Spearman correlation of significant proteins in 369 JHS participants on Olink 1200 and 1500 platforms

## Sheet: Supplemental Table 1
Supplemental Table 1: Heart Failure Diagnosis Codes queried for incident hospitalization for heart failure in CATHGEN
ICD Code	Diagnosis	ICD Code Set
398.91	Rheumatic heart failure (congestive)	ICD9
425	Cardiomyopathy	ICD9
425	Endomyocardial fibrosis	ICD9
425.2	Obscure cardiomyopathy of Africa	ICD9
425.3	Endocardial fibroelastosis	ICD9
425.4	Other primary cardiomyopathies	ICD9
425.5	Alcoholic cardiomyopathy	ICD9
425.7	Nutritional and metabolic cardiomyopathy	ICD9
425.8	Cardiomyopathy in other diseases classified elsewhere	ICD9
425.9	Secondary cardiomyopathy, unspecified	ICD9
428	Heart failure	ICD9
428	Congestive heart failure (CHF) NOS	ICD9
428.1	Left heart failure	ICD9
428.2	Systolic heart failure	ICD9
428.2	Systolic heart failure, unspecified	ICD9
428.21	Systolic heart failure, acute	ICD9
428.22	Systolic heart failure, chronic	ICD9
428.23	Systolic heart failure, acute on chronic	ICD9
428.3	Diastolic heart failure	ICD9
428.3	Diastolic heart failure, unspecified	ICD9
428.31	Diastolic heart failure, acute	ICD9
428.32	Diastolic heart failure, chronic	ICD9
428.33	Diastolic heart failure, acute on chronic	ICD9
428.4	Combined systolic and diastolic heart failure	ICD9
428.4	Combined systolic and diastolic heart failure, unspecified	ICD9
428.41	Combined systolic and diastolic heart failure, acute	ICD9
428.42	Combined systolic and diastolic heart failure, chronic	ICD9
428.43	Combined systolic and diastolic heart failure, acute on chronic	ICD9
428.9	Heart failure unspecified	ICD9
429.83	Takotsubo syndrome	ICD9
I43.8	Cardiomyopathy in other diseases classified elsewhere	ICD10
I50.0	Congestive heart failure	ICD10
I42.6	Alcoholic cardiomyopathy	ICD10
I51.81	Takotsubo syndrome	ICD10
I42	Cardiomyopathy	ICD10
I43	Cardiomyopathy in diseases classified elsewhere	ICD10
I42.7	Cardiomyopathy due to drug and external agent	ICD10
I42.9	Cardiomyopathy, unspecified	ICD10
I42.0	Dilated cardiomyopathy	ICD10
I42.8	Other cardiomyopathies	ICD10
I42.5	Other restrictive cardiomyopathy	ICD10
I42.4	Endocardial fibroelastosis	ICD10
I42.3	Endomyocardial (eosinophilic) disease	ICD10
I50.82	Biventricular heart failure	ICD10
I50.81	Right heart failure	ICD10
I50.8	Other heart failure	ICD10
I50.84	Stage D heart failure	ICD10
I50.810	Right ventricular failure NOS	ICD10
I50.812	Chronic right heart failure	ICD10
I50.83	High output heart failure	ICD10
I50.89	Other heart failure	ICD10
I50.814	Right ventricular failure secondary to left ventricular failure	ICD10
I50	Heart failure	ICD10
I50.811	Acute right heart failure	ICD10
I50.1	Left ventricular failure	ICD10
I50.813	Acute on chronic right heart failure	ICD10
I50.9	Heart failure, unspecified	ICD10
I09.81	Rheumatic heart failure	ICD10
I50.3	Diastolic (congestive) heart failure	ICD10
I50.30	Unspecified diastolic (congestive) heart failure	ICD10
I50.31	Acute diastolic (congestive) heart failure	ICD10
I50.33	Acute on chronic diastolic (congestive) heart failure	ICD10
I50.32	Chronic diastolic (congestive) heart failure	ICD10
I50.20	Unspecified systolic (congestive) heart failure	ICD10
I50.40	Unspecified combined systolic (congestive) and diastolic (congestive) heart failure	ICD10
I50.41	Acute combined systolic (congestive) and diastolic (congestive) heart failure	ICD10
I50.23	Acute on chronic systolic (congestive) heart failure	ICD10
I50.42	Chronic combined systolic (congestive) and diastolic (congestive) heart failure	ICD10
I50.21	Acute systolic (congestive) heart failure	ICD10
I50.22	Chronic systolic (congestive) heart failure	ICD10
I50.4	Combined systolic (congestive) and diastolic (congestive) heart failure	ICD10
I50.43	Acute on chronic combined systolic (congestive) and diastolic (congestive) heart failure	ICD10
I50.2	Systolic (congestive) heart failure	ICD10

## Sheet: Supplemental Table 2
Supplemental Table 2: Comparison of cohorts included in analysis
Cohort	CATHGEN	TECOS	JHS
Description	Cardiac catheterization based cohort	Placebo arm of cardiovascular outcomes trial assessing Sitagliptin	Population based cardiovascular cohort in Jackson, Mississippi
Timing	2001-2010	2008-2015	2005-2015
Prevalent HFpEF definition	History of HF, EF ≥45% and diastolic dysfunction class ≥1	History of HF and EF ≥55%	NA
Ejection fraction cut-off	≥45%	≥55%	EF>50%
n HFpEF	88	30	NA
n non-HF	88	70	NA
n analyzed for incident clinical outcomes	176	440	570
HF hospitalization	x	x
All-cause mortality	x	x	x
HFpEF hospitalization			x

## Sheet: Supplemental Table 3
Supplemental Table 3: Full results of 459 proteins tested in univariate and multivariate models
					CATHGEN					TECOS
					univariate model			multivariate model		univariate model		multivariate model
OlinkID	Assay	Protein Name	Uniprot ID	Panel	OR (95% CI)	p	FDR	OR (95% CI)	p	OR (95% CI)	p	OR (95% CI)	p
OID01405	ACAN	Aggrecan core protein (ACAN)	P16112	DEVELOPMENT	1.26 (0.93-1.72)	0.14	0.232	0.98 (0.65-1.47)	0.904	NA	NA	NA	NA
OID00457	ACE2	Angiotensin-converting enzyme 2 (ACE2)	Q9BYF1	CARDIOVASCULAR II	1.48 (1.08-2.06)	0.0164	0.0407	1.46 (1-2.15)	0.0526	NA	NA	NA	NA
OID01129	ACP6	Lysophosphatidic acid phosphatase type 6 (ACP6)	Q9NPH0	METABOLISM	0.99 (0.73-1.33)	0.924	0.945	0.96 (0.66-1.4)	0.847	NA	NA	NA	NA
OID00385	ADAM-TS13	A disintegrin and metalloproteinase with thrombospondin motifs 13 (ADAM-TS13)	Q76LX8	CARDIOVASCULAR II	0.81 (0.6-1.1)	0.185	0.292	1.15 (0.79-1.68)	0.473	NA	NA	NA	NA
OID01180	ADGRE2	Adhesion G protein-coupled receptor E2 (ADGRE2)	Q9UHX3	METABOLISM	1.68 (1.22-2.35)	0.00179	0.00761	0.92 (0.59-1.42)	0.719	NA	NA	NA	NA
OID01152	ADGRG2	Adhesion G-protein coupled receptor G2 (ADGRG2)	Q8IZP9	METABOLISM	0.73 (0.53-0.99)	0.0508	0.105	0.71 (0.48-1.03)	0.08	NA	NA	NA	NA
OID00381	ADM	ADM (ADM)	P35318	CARDIOVASCULAR II	1.72 (1.25-2.43)	0.00117	0.0059	1.61 (1.07-2.52)	0.0276	1.34 (0.82-3.04)	0.353	1.73 (0.89-6.69)	0.222
OID00448	AGRP	Agouti-related protein (AGRP)	O00253	CARDIOVASCULAR II	1.74 (1.25-2.51)	0.00159	0.0073	1.32 (0.83-2.14)	0.24	NA	NA	NA	NA
OID01123	AHCY	Adenosylhomocysteinase (AHCY)	P23526	METABOLISM	0.79 (0.58-1.06)	0.125	0.215	0.79 (0.53-1.14)	0.213	NA	NA	NA	NA
OID00572	ALCAM	CD166 antigen (ALCAM)	Q13740	CARDIOVASCULAR III	1.57 (1.15-2.2)	0.00619	0.0195	1.28 (0.87-1.91)	0.218	NA	NA	NA	NA
OID01156	ALDH1A1	Retinal dehydrogenase 1 (ALDH1A1)	P00352	METABOLISM	0.65 (0.47-0.89)	0.00824	0.0247	0.78 (0.51-1.15)	0.214	NA	NA	NA	NA
OID00430	AMBP	Protein AMBP (AMBP)	P02760	CARDIOVASCULAR II	1.46 (1.07-2.03)	0.0202	0.0493	0.82 (0.53-1.25)	0.342	NA	NA	NA	NA
OID01226	ANG	Angiogenin (ANG)	P03950	CARDIOMETABOLIC	1.15 (0.85-1.56)	0.356	0.471	0.78 (0.52-1.17)	0.241	NA	NA	NA	NA
OID00380	ANGPT1	Angiopoietin-1 (ANGPT1)	Q15389	CARDIOVASCULAR II	0.99 (0.73-1.33)	0.938	0.953	1.3 (0.91-1.89)	0.155	NA	NA	NA	NA
OID01132	ANGPT2	Angiopoietin-2 (ANGPT2)	O15123	METABOLISM	1.95 (1.4-2.8)	0.000154	0.00124	1.66 (1.13-2.52)	0.0124	1.47 (0.95-2.37)	0.095	1.45 (0.83-2.64)	0.208
OID01150	ANGPTL1	Angiopoietin-related protein 1 (ANGPTL1)	O95841	METABOLISM	1.94 (1.39-2.8)	0.000201	0.00142	1.54 (1.03-2.37)	0.0402	1.22 (0.79-1.98)	0.399	0.99 (0.61-1.7)	0.971
OID01306	ANGPTL3	Angiopoietin-related protein 3 (ANGPTL3)	Q9Y5C1	CARDIOMETABOLIC	1.52 (1.12-2.1)	0.00957	0.0275	1.39 (0.93-2.1)	0.107	NA	NA	NA	NA
OID01413	ANGPTL4	Angiopoietin-related protein 4 (ANGPTL4)	Q9BY76	DEVELOPMENT	2.42 (1.71-3.56)	2.26e-06	0.000112	1.93 (1.25-3.1)	0.00414	1.36 (0.88-2.19)	0.178	1.55 (0.89-2.81)	0.129
OID01134	ANGPTL7	Angiopoietin-related protein 7 (ANGPTL7)	O43827	METABOLISM	1.44 (1.06-1.99)	0.0207	0.0497	1.07 (0.73-1.57)	0.739	NA	NA	NA	NA
OID01159	ANXA11	Annexin A11 (ANXA11)	P50995	METABOLISM	0.97 (0.72-1.31)	0.855	0.89	1.08 (0.75-1.55)	0.674	NA	NA	NA	NA
OID01158	ANXA4	Annexin A4 (ANXA4)	P09525	METABOLISM	1.32 (0.73-2.39)	0.366	0.479	1.9 (0.91-4.1)	0.0928	NA	NA	NA	NA
OID01294	AOC3	Membrane primary amine oxidase (AOC3)	Q16853	CARDIOMETABOLIC	1.77 (1.28-2.5)	0.00074	0.00414	1.62 (1.07-2.5)	0.0243	1.48 (0.95-2.4)	0.0933	1.42 (0.81-2.64)	0.24
OID01164	APEX1	DNA-(apurinic or apyrimidinic site) lyase (APEX1)	P27695	METABOLISM	1.07 (0.79-1.46)	0.658	0.739	1.1 (0.78-1.56)	0.57	NA	NA	NA	NA
OID01151	APLP1	Amyloid-like protein 1 (APLP1)	P51693	METABOLISM	0.84 (0.62-1.13)	0.262	0.376	0.59 (0.38-0.87)	0.0105	NA	NA	NA	NA
OID00611	AP-N	Aminopeptidase N (AP-N)	P15144	CARDIOVASCULAR III	1.13 (0.84-1.54)	0.407	0.517	1.07 (0.75-1.55)	0.699	NA	NA	NA	NA
OID01221	APOM	Apolipoprotein M (APOM)	O95445	CARDIOMETABOLIC	0.6 (0.43-0.82)	0.00216	0.00862	0.74 (0.5-1.07)	0.112	NA	NA	NA	NA
OID01409	APP	Amyloid beta A4 protein (APP)	P05067	DEVELOPMENT	0.81 (0.59-1.09)	0.167	0.267	0.97 (0.68-1.39)	0.873	NA	NA	NA	NA
OID01199	ARG1	Arginase-1 (ARG1)	P05089	METABOLISM	0.7 (0.35-1.38)	0.304	0.419	0.96 (0.4-2.3)	0.922	NA	NA	NA	NA
OID01479	ARSA	Arylsulfatase A (ARSA)	P15289	DEVELOPMENT	1.13 (0.84-1.52)	0.44	0.547	1.33 (0.91-1.96)	0.148	NA	NA	NA	NA
OID00612	AXL	Tyrosine-protein kinase receptor UFO (AXL)	P30530	CARDIOVASCULAR III	1.87 (1.34-2.68)	0.000356	0.0023	1.43 (0.95-2.18)	0.0932	NA	NA	NA	NA
OID00597	AZU1	Azurocidin (AZU1	P20160	CARDIOVASCULAR III	0.98 (0.72-1.32)	0.876	0.906	0.89 (0.62-1.25)	0.5	NA	NA	NA	NA
OID01421	B4GALT1	Beta-1,4-galactosyltransferase 1 (B4GALT1)	P15291	DEVELOPMENT	1.64 (1.2-2.31)	0.00293	0.0111	1.18 (0.78-1.82)	0.439	NA	NA	NA	NA
OID01466	B4GAT1	Beta-1,4-glucuronyltransferase 1 (B4GAT1)	O43505	DEVELOPMENT	0.77 (0.57-1.04)	0.0983	0.176	0.76 (0.51-1.11)	0.16	NA	NA	NA	NA
OID01197	BAG6	Large proline-rich protein BAG6 (BAG6)	P46379	METABOLISM	1.32 (0.97-1.83)	0.0865	0.158	1.38 (0.97-2.02)	0.0825	NA	NA	NA	NA
OID01429	BCAM	Basal cell adhesion molecule (BCAM)	P50895	DEVELOPMENT	1.34 (0.98-1.9)	0.0808	0.151	1.08 (0.75-1.57)	0.692	NA	NA	NA	NA
OID00581	BLM hydrolase	Bleomycin hydrolase (BLM hydrolase)	Q13867	CARDIOVASCULAR III	1.05 (0.78-1.42)	0.765	0.824	1.16 (0.82-1.66)	0.409	NA	NA	NA	NA
OID01424	BLVRB	Flavin reductase NADPH (BLVRB)	P30043	DEVELOPMENT	0.72 (0.51-0.98)	0.0466	0.0986	0.74 (0.49-1.08)	0.132	NA	NA	NA	NA
OID00379	BMP-6	Bone morphogenetic protein 6 (BMP-6)	P22004	CARDIOVASCULAR II	1.37 (1.02-1.88)	0.0422	0.0918	1.41 (0.97-2.1)	0.0761	NA	NA	NA	NA
OID00455	BNP	Natriuretic peptides B (BNP)	P16860	CARDIOVASCULAR II	2.27 (1.15-4.57)	0.0192	0.0471	1.81 (0.78-4.35)	0.172	NA	NA	NA	NA
OID00386	BOC	Brother of CDO (Protein BOC)	Q9BWV1	CARDIOVASCULAR II	1.34 (0.99-1.88)	0.0721	0.139	1.32 (0.91-1.98)	0.154	NA	NA	NA	NA
OID01436	BST1	ADP-ribosyl cyclase/cyclic ADP-ribose hydrolase 2 (BST1)	Q10588	DEVELOPMENT	0.92 (0.68-1.24)	0.598	0.691	1.02 (0.71-1.46)	0.923	NA	NA	NA	NA
OID01301	C1QTNF1	Complement C1q tumor necrosis factor-related protein 1 (C1QTNF1)	Q9BXJ1	CARDIOMETABOLIC	1.2 (0.89-1.63)	0.229	0.342	1.19 (0.83-1.73)	0.34	NA	NA	NA	NA
OID01233	C2	Complement C2 (C2)	P06681	CARDIOMETABOLIC	0.82 (0.6-1.1)	0.19	0.298	0.77 (0.52-1.12)	0.183	NA	NA	NA	NA
OID01223	CA1	Carbonic anhydrase 1 (CA1)	P00915	CARDIOMETABOLIC	0.76 (0.55-1.03)	0.0839	0.155	0.95 (0.66-1.35)	0.756	NA	NA	NA	NA
OID01146	CA13	Carbonic anhydrase 13 (CA13)	Q8N1Q1	METABOLISM	1.15 (0.86-1.57)	0.346	0.46	1.36 (0.94-2)	0.113	NA	NA	NA	NA
OID01477	CA2	Carbonic anhydrase 2 (CA2)	P00918	DEVELOPMENT	0.79 (0.57-1.07)	0.134	0.227	1.07 (0.75-1.54)	0.703	NA	NA	NA	NA
OID01235	CA3	Carbonic anhydrase 3 (CA3)	P07451	CARDIOMETABOLIC	1.21 (0.89-1.66)	0.223	0.336	0.83 (0.56-1.21)	0.339	NA	NA	NA	NA
OID01261	CA4	Carbonic anhydrase 4 (CA4)	P22748	CARDIOMETABOLIC	0.79 (0.57-1.08)	0.153	0.249	0.63 (0.39-0.97)	0.0439	NA	NA	NA	NA
OID00464	CA5A	Carbonic anhydrase 5A, mitochondrial (CA5A)	P35218	CARDIOVASCULAR II	1.53 (1.12-2.16)	0.011	0.0306	1.78 (1.18-2.83)	0.0091	1.05 (0.68-1.59)	0.828	1.09 (0.64-1.79)	0.731
OID01452	CA6	Carbonic anhydrase 6 (CA6)	P23280	DEVELOPMENT	0.57 (0.4-0.78)	0.000722	0.00409	0.57 (0.37-0.87)	0.0101	1.23 (0.8-1.93)	0.347	1.24 (0.72-2.18)	0.442
OID01186	CANT1	Soluble calcium-activated nucleotidase 1 (CANT1)	Q8WVQ1	METABOLISM	1.2 (0.89-1.63)	0.239	0.353	0.94 (0.63-1.38)	0.739	NA	NA	NA	NA
OID00630	CASP-3	Caspase-3 (CASP-3)	P42574	CARDIOVASCULAR III	1.1 (0.82-1.49)	0.522	0.624	1.3 (0.9-1.93)	0.168	NA	NA	NA	NA
OID01144	CCDC80	Coiled-coil domain-containing protein 80 (CCDC80)	Q76M96	METABOLISM	2.06 (1.47-3)	6.71e-05	0.000733	1.48 (0.96-2.33)	0.0812	NA	NA	NA	NA
OID01292	CCL14	C-C motif chemokine 14 (CCL14)	Q16627	CARDIOMETABOLIC	2.2 (1.56-3.19)	1.46e-05	0.000291	1.67 (1.07-2.66)	0.0278	1.88 (1.2-3.14)	0.00937	1.43 (0.8-2.63)	0.234
OID00629	CCL15	C-C motif chemokine 15 (CCL15)	Q16663	CARDIOVASCULAR III	1.58 (1.15-2.22)	0.00568	0.018	1.04 (0.67-1.64)	0.849	NA	NA	NA	NA
OID00654	CCL16	C-C motif chemokine 16 (CCL16)	O15467	CARDIOVASCULAR III	1.99 (1.4-2.94)	0.000244	0.00167	1.82 (1.21-2.83)	0.00559	1.64 (1.01-2.89)	0.0649	1.36 (0.77-2.69)	0.327
OID00439	CCL17	C-C motif chemokine 17 (CCL17)	Q92583	CARDIOVASCULAR II	0.99 (0.73-1.33)	0.93	0.949	1.32 (0.92-1.94)	0.141	NA	NA	NA	NA
OID01276	CCL18	C-C motif chemokine 18 (CCL18)	P55774	CARDIOMETABOLIC	1.47 (1.08-2.04)	0.0162	0.0404	1.09 (0.76-1.58)	0.635	NA	NA	NA	NA
OID01427	CCL21	C-C motif chemokine 21 (CCL21)	O00585	DEVELOPMENT	1.16 (0.86-1.57)	0.34	0.455	1.27 (0.88-1.84)	0.202	NA	NA	NA	NA
OID00592	CCL24	C-C motif chemokine 24 (CCL24)	O00175	CARDIOVASCULAR III	1.15 (0.85-1.55)	0.372	0.482	1.1 (0.76-1.6)	0.62	NA	NA	NA	NA
OID00440	CCL3	C-C motif chemokine 3 (CCL3)	P10147	CARDIOVASCULAR II	1.66 (1.19-2.42)	0.00538	0.0178	1.29 (0.88-1.92)	0.195	NA	NA	NA	NA
OID01246	CCL5	C-C motif chemokine 5 (CCL5)	P13501	CARDIOMETABOLIC	0.8 (0.59-1.07)	0.14	0.232	1.06 (0.74-1.54)	0.737	NA	NA	NA	NA
OID01447	CD109	CD109 antigen (CD109)	Q6YHK3	DEVELOPMENT	1.15 (0.85-1.56)	0.36	0.473	1.02 (0.7-1.48)	0.932	NA	NA	NA	NA
OID00577	CD163	Scavenger receptor cysteine-rich type 1 protein M130 (CD163)	Q86VB7	CARDIOVASCULAR III	1.73 (1.25-2.45)	0.00138	0.00676	1.32 (0.9-1.96)	0.154	NA	NA	NA	NA
OID01127	CD164	Sialomucin core protein 24 (CD164)	Q04900	METABOLISM	1.39 (1.03-1.93)	0.0382	0.0847	1.22 (0.84-1.77)	0.297	NA	NA	NA	NA
OID01442	CD177	CD177 antigen (CD177)	Q8N6Q3	DEVELOPMENT	1.17 (0.87-1.59)	0.317	0.432	1.03 (0.71-1.49)	0.889	NA	NA	NA	NA
OID01187	CD1C	T-cell surface glycoprotein CD1c (CD1C)	P29017	METABOLISM	0.65 (0.46-0.89)	0.00944	0.0274	0.76 (0.52-1.1)	0.151	NA	NA	NA	NA
OID01491	CD209	CD209 antigen (CD209)	Q9NNX6	DEVELOPMENT	1.13 (0.84-1.53)	0.428	0.537	0.94 (0.65-1.36)	0.751	NA	NA	NA	NA
OID01133	CD2AP	CD2-associated protein (CD2AP)	Q9Y5K6	METABOLISM	1.05 (0.78-1.42)	0.756	0.818	1.33 (0.93-1.96)	0.13	NA	NA	NA	NA
OID01422	CD300LG	CMRF35-like molecule 9 (CD300LG)	Q6UXG3	DEVELOPMENT	1.81 (1.28-2.69)	0.00167	0.00749	0.81 (0.48-1.38)	0.437	NA	NA	NA	NA
OID00466	CD4	T-cell surface glycoprotein CD4 (CD4)	P01730	CARDIOVASCULAR II	1.4 (1.03-1.93)	0.0368	0.082	1.04 (0.68-1.58)	0.867	NA	NA	NA	NA
OID00382	CD40-L	CD40 ligand (CD40-L)	P29965	CARDIOVASCULAR II	1.12 (0.83-1.51)	0.475	0.58	1.34 (0.93-1.97)	0.126	NA	NA	NA	NA
OID01251	CD46	Membrane cofactor protein (CD46)	P15529	CARDIOMETABOLIC	1.45 (1.06-2.02)	0.0221	0.0526	1.01 (0.68-1.51)	0.941	NA	NA	NA	NA
OID01473	CD58	Lymphocyte function-associated antigen 3 (CD58)	P19256	DEVELOPMENT	1.13 (0.84-1.55)	0.417	0.524	1.06 (0.74-1.52)	0.768	NA	NA	NA	NA
OID01248	CD59	CD59 glycoprotein (CD59)	P13987	CARDIOMETABOLIC	1.67 (1.16-2.6)	0.0128	0.0342	1.03 (0.62-1.73)	0.899	NA	NA	NA	NA
OID01467	CD69	Early activation antigen CD69 (CD69)	Q07108	DEVELOPMENT	1.08 (0.8-1.45)	0.634	0.717	1.24 (0.85-1.82)	0.266	NA	NA	NA	NA
OID01426	CD74	HLA class II histocompatibility antigen gamma chain (CD74)	P04233	DEVELOPMENT	1.71 (1.22-2.5)	0.00356	0.0129	0.96 (0.6-1.55)	0.87	NA	NA	NA	NA
OID01157	CD79B	B-cell antigen receptor complex-associated protein beta chain (CD79B)	P40259	METABOLISM	2.26 (1.58-3.39)	2.1e-05	0.000386	1.72 (1.11-2.75)	0.0188	1.52 (1-2.38)	0.0549	1.65 (0.88-3.17)	0.121
OID00420	CD84	SLAM family member 5 (CD84)	Q9UIB8	CARDIOVASCULAR II	1.11 (0.83-1.51)	0.486	0.592	1.28 (0.9-1.85)	0.172	NA	NA	NA	NA
OID00639	CD93	Complement component C1q receptor (CD93)	Q9NPY3	CARDIOVASCULAR III	1.7 (1.24-2.4)	0.00151	0.00707	1.21 (0.81-1.82)	0.349	NA	NA	NA	NA
OID01445	CD97	CD97 antigen (CD97)	P48960	DEVELOPMENT	1.5 (1.1-2.08)	0.0126	0.034	0.87 (0.56-1.31)	0.503	NA	NA	NA	NA
OID01458	CD99L2	CD99 antigen-like protein 2 (CD99L2)	Q8TCZ2	DEVELOPMENT	1.95 (1.36-2.92)	0.000525	0.00326	1.52 (0.93-2.54)	0.0991	NA	NA	NA	NA
OID01245	CDH1	Cadherin-1 (CDH1)	P12830	CARDIOMETABOLIC	2.01 (1.44-2.89)	7.38e-05	0.000753	1.36 (0.88-2.12)	0.166	NA	NA	NA	NA
OID01189	CDH2	Cadherin-2 (CDH2)	P19022	METABOLISM	1.75 (1.28-2.47)	0.000824	0.00452	1.55 (1.04-2.37)	0.0354	1.7 (1.09-2.77)	0.0247	2 (1.18-3.63)	0.0139
OID00587	CDH5	Cadherin-5 (CDH5)	P33151	CARDIOVASCULAR III	0.87 (0.64-1.16)	0.341	0.455	0.75 (0.5-1.09)	0.137	NA	NA	NA	NA
OID01143	CDHR5	Cadherin-related family member 5 (CDHR5)	Q9HBB8	METABOLISM	0.68 (0.49-0.92)	0.0161	0.0404	0.75 (0.5-1.1)	0.154	NA	NA	NA	NA
OID01441	CDON	Cell adhesion molecule-related/down-regulated by oncogenes (CDON)	Q4KMG0	DEVELOPMENT	0.92 (0.68-1.23)	0.565	0.663	1.05 (0.73-1.5)	0.808	NA	NA	NA	NA
OID00436	CEACAM8	Carcinoembryonic antigenrelated cell adhesion molecule 8 (CEACAM8)	P31997	CARDIOVASCULAR II	1.66 (1.19-2.38)	0.00406	0.014	1.52 (1.03-2.35)	0.0437	1.46 (0.94-2.34)	0.106	1.29 (0.76-2.23)	0.349
OID01263	CES1	Liver carboxylesterase 1 (CES1)	P23141	CARDIOMETABOLIC	1.08 (0.8-1.46)	0.623	0.715	1.38 (0.95-2.01)	0.0904	NA	NA	NA	NA
OID01302	CFHR5	Complement factor H-related protein 5 (CFHR5)	Q9BXR6	CARDIOMETABOLIC	0.94 (0.69-1.27)	0.686	0.757	0.87 (0.59-1.26)	0.458	NA	NA	NA	NA
OID01450	CGA	Glycoprotein hormones alpha chain (CGA)	P01215	DEVELOPMENT	1.4 (1.03-1.93)	0.0344	0.0776	0.98 (0.55-1.76)	0.949	NA	NA	NA	NA
OID00633	CHI3L1	Chitinase-3-like protein 1 (CHI3L1)	P36222	CARDIOVASCULAR III	2.16 (1.54-3.13)	1.79e-05	0.000342	1.32 (0.88-2.01)	0.183	NA	NA	NA	NA
OID00605	CHIT1	Chitotriosidase-1 (CHIT1)	Q13231	CARDIOVASCULAR III	1.53 (1.11-2.23)	0.0151	0.0394	1.25 (0.86-1.86)	0.258	NA	NA	NA	NA
OID01216	CHL1	Neural cell adhesion molecule L1-like protein (CHL1)	O00533	CARDIOMETABOLIC	1.07 (0.79-1.44)	0.673	0.746	1.04 (0.69-1.56)	0.86	NA	NA	NA	NA
OID01170	CHRDL2	Chordin-like protein 2 (CHRDL2)	Q6WN34	METABOLISM	1.43 (1.05-1.97)	0.0251	0.0585	1.29 (0.9-1.87)	0.169	NA	NA	NA	NA
OID01416	CLEC11A	C-type lectin domain family 11 member A (CLEC11A)	Q9Y240	DEVELOPMENT	1.7 (1.23-2.39)	0.00161	0.00732	1.64 (1.1-2.52)	0.0185	1.35 (0.88-2.07)	0.168	1.33 (0.8-2.23)	0.267
OID01451	CLEC14A	C-type lectin domain family 14 member A (CLEC14A)	Q86T13	DEVELOPMENT	2.06 (1.44-3.1)	0.000191	0.00139	1.29 (0.82-2.06)	0.266	NA	NA	NA	NA
OID01135	CLEC5A	C-type lectin domain family 5 member A (CLEC5A)	Q9NY25	METABOLISM	1.84 (1.29-2.77)	0.00188	0.0077	1.21 (0.74-1.99)	0.439	NA	NA	NA	NA
OID01120	CLMP	CXADR-like membrane protein (CLMP)	Q9H6B4	METABOLISM	2.16 (1.5-3.22)	8.22e-05	0.000803	1.22 (0.73-2.07)	0.445	NA	NA	NA	NA
OID01166	CLSTN2	Calsyntenin-2 (CLSTN2)	Q9H4D0	METABOLISM	2.27 (1.57-3.42)	3.12e-05	0.000511	1.78 (1.2-2.75)	0.00561	1.32 (0.86-2.1)	0.212	1.3 (0.77-2.24)	0.332
OID01168	CLUL1	Clusterin-like protein 1 (CLUL1)	Q15846	METABOLISM	1.52 (1.11-2.12)	0.0104	0.0293	1.27 (0.84-1.94)	0.262	NA	NA	NA	NA
OID01299	CNDP1	Beta-Ala-His dipeptidase (CNDP1)	Q96KN2	CARDIOMETABOLIC	0.7 (0.51-0.95)	0.0243	0.0572	0.77 (0.53-1.11)	0.159	NA	NA	NA	NA
OID00586	CNTN1	Contactin-1 (CNTN1)	Q12860	CARDIOVASCULAR III	0.92 (0.68-1.24)	0.601	0.693	0.75 (0.5-1.09)	0.141	NA	NA	NA	NA
OID01476	CNTN4	Contactin-4 (CNTN4)	Q8IWV2	DEVELOPMENT	1.04 (0.77-1.4)	0.794	0.842	0.9 (0.61-1.31)	0.599	NA	NA	NA	NA
OID01418	COCH	Cochlin (COCH)	O43405	DEVELOPMENT	1.18 (0.88-1.61)	0.273	0.387	0.88 (0.59-1.32)	0.54	NA	NA	NA	NA
OID01271	COL18A1	Collagen alpha-1(XVIII) chain (COL18A1)	P39060	CARDIOMETABOLIC	2.15 (1.51-3.19)	5.52e-05	0.000667	1.43 (0.88-2.37)	0.154	NA	NA	NA	NA
OID00641	COL1A1	Collagen alpha-1(I) chain (COL1A1)	P02452	CARDIOVASCULAR III	0.96 (0.71-1.3)	0.801	0.843	0.84 (0.59-1.19)	0.325	NA	NA	NA	NA
OID01462	COLEC12	Collectin-12 (COLEC12)	Q5KU26	DEVELOPMENT	3.35 (2.12-5.58)	1.04e-06	7.57e-05	1.57 (0.82-3.06)	0.178	NA	NA	NA	NA
OID01274	COMP	Cartilage oligomeric matrix protein (COMP)	P49747	CARDIOMETABOLIC	1.59 (1.16-2.23)	0.00544	0.0178	1.21 (0.8-1.83)	0.368	NA	NA	NA	NA
OID01167	COMT	Catechol O-methyltransferase (COMT)	P21964	METABOLISM	1.19 (0.88-1.62)	0.262	0.376	1.48 (1.01-2.23)	0.0494	NA	NA	NA	NA
OID00624	CPA1	Carboxypeptidase A1 (CPA1)	P15085	CARDIOVASCULAR III	1.17 (0.87-1.6)	0.305	0.419	1.31 (0.89-1.94)	0.163	NA	NA	NA	NA
OID00632	CPB1	Carboxypeptidase B (CPB1)	P15086	CARDIOVASCULAR III	1.38 (1.02-1.91)	0.0446	0.0952	1.4 (0.95-2.08)	0.0869	NA	NA	NA	NA
OID01258	CR2	Complement receptor type 2 (CR2)	P20023	CARDIOMETABOLIC	0.79 (0.58-1.07)	0.135	0.227	0.85 (0.59-1.22)	0.38	NA	NA	NA	NA
OID01454	CRELD2	Cysteine-rich with EGF-like domain protein 2 (CRELD2)	Q6UXH1	DEVELOPMENT	1.82 (1.3-2.64)	0.000834	0.00452	1.68 (1.12-2.62)	0.0157	2.1 (1.36-3.41)	0.00137	2.47 (1.45-4.55)	0.00167
OID01468	CRHBP	Corticotropin-releasing factor-binding protein (CRHBP)	P24387	DEVELOPMENT	0.85 (0.62-1.14)	0.272	0.387	0.67 (0.44-1)	0.0514	NA	NA	NA	NA
OID01449	CRIM1	Cysteine-rich motor neuron 1 protein (CRIM1)	Q9NZV1	DEVELOPMENT	2.25 (1.59-3.29)	1.2e-05	0.000275	1.84 (1.21-2.89)	0.00563	1.51 (0.98-2.37)	0.0661	1.37 (0.8-2.36)	0.248
OID01191	CRKL	Crk-like protein (CRKL)	P46109	METABOLISM	1.16 (0.86-1.57)	0.329	0.443	1.37 (0.95-2.01)	0.0985	NA	NA	NA	NA
OID01304	CRTAC1	Cartilage acidic protein 1 (CRTAC1)	Q9NQ79	CARDIOMETABOLIC	1.09 (0.81-1.47)	0.577	0.672	0.78 (0.51-1.17)	0.238	NA	NA	NA	NA
OID01225	CST3	Cystatin-C (CST3)	P01034	CARDIOMETABOLIC	2.65 (1.77-4.14)	7.03e-06	0.000202	1.29 (0.73-2.33)	0.381	NA	NA	NA	NA
OID01437	CST6	Cystatin-M (CST6)	Q15828	DEVELOPMENT	1.48 (1.09-2.07)	0.0154	0.0395	1.25 (0.8-1.96)	0.335	NA	NA	NA	NA
OID00575	CSTB	Cystatin-B (CSTB)	P04080	CARDIOVASCULAR III	2.86 (1.88-4.62)	4.78e-06	0.000157	1.93 (1.17-3.35)	0.0131	1.79 (1.17-2.83)	0.00941	2.08 (1.15-4.02)	0.0191
OID00414	CTRC	Chymotrypsin C (CTRC)	Q99895	CARDIOVASCULAR II	1.12 (0.83-1.52)	0.448	0.553	1.42 (0.95-2.18)	0.095	NA	NA	NA	NA
OID00622	CTSD	Cathepsin D (CTSD)	P07339	CARDIOVASCULAR III	1.32 (0.98-1.81)	0.0767	0.145	1.26 (0.86-1.86)	0.24	NA	NA	NA	NA
OID01400	CTSF	Cathepsin F (CTSF)	Q9UBX1	DEVELOPMENT	0.9 (0.67-1.22)	0.503	0.606	0.89 (0.6-1.33)	0.575	NA	NA	NA	NA
OID01171	CTSH	Pro-cathepsin H (CTSH)	P09668	METABOLISM	0.78 (0.42-1.45)	0.432	0.539	0.8 (0.36-1.76)	0.571	NA	NA	NA	NA
OID00459	CTSL1	Cathepsin L1 (CTSL1)	P07711	CARDIOVASCULAR II	2.07 (1.45-3.1)	0.000141	0.0012	1.72 (1.13-2.7)	0.0142	1.98 (0.97-4.57)	0.0961	1.86 (0.84-4.88)	0.205
OID01125	CTSO	Cathepsin O (CTSO)	P43234	METABOLISM	1.23 (0.91-1.7)	0.196	0.305	1.1 (0.76-1.61)	0.624	NA	NA	NA	NA
OID00643	CTSZ	Cathepsin Z (CTSZ)	Q9UBR2	CARDIOVASCULAR III	1.36 (1-1.87)	0.051	0.105	0.97 (0.64-1.48)	0.885	NA	NA	NA	NA
OID00404	CXCL1	C-X-C motif chemokine 1 (CXCL1)	P09341	CARDIOVASCULAR II	1.12 (0.83-1.52)	0.446	0.552	1.26 (0.85-1.88)	0.25	NA	NA	NA	NA
OID00601	CXCL16	C-X-C motif chemokine 16 (CXCL16)	Q9H2A7	CARDIOVASCULAR III	1.73 (1.25-2.48)	0.00149	0.00705	1.39 (0.9-2.19)	0.139	NA	NA	NA	NA
OID01205	DAB2	Disabled homolog 2 (DAB2)	P98082	METABOLISM	1.04 (0.77-1.41)	0.792	0.842	1.19 (0.84-1.71)	0.336	NA	NA	NA	NA
OID01444	DAG1	Dystroglycan (DAG1)	Q14118	DEVELOPMENT	1.13 (0.84-1.53)	0.441	0.547	1.25 (0.87-1.79)	0.228	NA	NA	NA	NA
OID00444	DCN	Decorin (DCN)	P07585	CARDIOVASCULAR II	1.03 (0.77-1.39)	0.829	0.867	0.76 (0.5-1.12)	0.179	NA	NA	NA	NA
OID01128	DDC	Aromatic-L-amino-acid decarboxylase (DDC)	P20711	METABOLISM	0.87 (0.64-1.17)	0.368	0.48	0.91 (0.59-1.4)	0.683	NA	NA	NA	NA
OID00424	DECR1	2,4-dienoyl-CoA reductase, mitochondrial (DECR1)	Q16698	CARDIOVASCULAR II	1.3 (0.97-1.77)	0.0872	0.159	1.55 (1.05-2.33)	0.0298	NA	NA	NA	NA
OID01277	DEFA1	Neutrophil defensin 1 (DEFA1)	P59665	CARDIOMETABOLIC	1.91 (1.27-3.13)	0.00502	0.0167	1.52 (0.96-2.64)	0.0992	NA	NA	NA	NA
OID01145	DIABLO	Diablo homolog, mitochondrial (DIABLO)	Q9NR28	METABOLISM	0.95 (0.5-1.81)	0.869	0.9	0.95 (0.43-2.09)	0.896	NA	NA	NA	NA
OID00445	Dkk-1	Dickkopf-related protein 1 (Dkk-1)	O94907	CARDIOVASCULAR II	1.11 (0.82-1.5)	0.502	0.606	1.25 (0.87-1.83)	0.227	NA	NA	NA	NA
OID01407	DKK3	Dickkopf-related protein 3 (DKK3)	Q9UBP4	DEVELOPMENT	1.65 (1.19-2.33)	0.00346	0.0127	1.05 (0.67-1.65)	0.817	NA	NA	NA	NA
OID00598	DLK-1	Protein delta homolog 1 (DLK-1)	P80370	CARDIOVASCULAR III	1.35 (1-1.87)	0.059	0.12	0.64 (0.4-1.02)	0.0626	NA	NA	NA	NA
OID01266	DPP4	Dipeptidyl peptidase 4 (DPP4)	P27487	CARDIOMETABOLIC	0.9 (0.66-1.21)	0.471	0.578	0.93 (0.64-1.35)	0.713	NA	NA	NA	NA
OID01178	DPP7	Dipeptidyl peptidase 2 (DPP7)	Q9UHL4	METABOLISM	1.38 (0.76-2.51)	0.289	0.404	1.85 (0.9-3.94)	0.1	NA	NA	NA	NA
OID01411	DSC2	Desmocollin-2 (DSC2)	Q02487	DEVELOPMENT	1.91 (1.36-2.75)	0.000288	0.00192	1.27 (0.82-1.97)	0.285	NA	NA	NA	NA
OID01281	EFEMP1	EGF-containing fibulin-like extracellular matrix protein 1 (EFEMP1)	Q12805	CARDIOMETABOLIC	2.8 (1.92-4.31)	5.2e-07	7.57e-05	1.81 (1.11-3.03)	0.0197	2.2 (1.19-4.41)	0.0185	2.36 (1.01-6.27)	0.0706
OID00637	EGFR	Epidermal growth factor receptor (EGFR )	P00533	CARDIOVASCULAR III	0.6 (0.43-0.83)	0.00229	0.00906	0.74 (0.5-1.08)	0.119	NA	NA	NA	NA
OID01254	ENG	Endoglin (ENG)	P17813	CARDIOMETABOLIC	1.16 (0.86-1.59)	0.327	0.443	1.31 (0.9-1.92)	0.156	NA	NA	NA	NA
OID01138	ENO2	Gamma-enolase (ENO2)	P09104	METABOLISM	1.04 (0.78-1.41)	0.772	0.83	1.23 (0.86-1.79)	0.254	NA	NA	NA	NA
OID05025	ENPP2	Ectonucleotide pyrophosphatase/phosphodiesterase family member 2 or Autotaxin (ENPP2)	Q13822	DEVELOPMENT	1.28 (0.95-1.75)	0.114	0.199	1.33 (0.86-2.09)	0.206	NA	NA	NA	NA
OID01181	ENPP7	Ectonucleotide pyrophosphatase/phosphodiesterase family member 7 (ENPP7)	Q6UWV6	METABOLISM	1.18 (0.88-1.6)	0.28	0.395	1.13 (0.77-1.68)	0.526	NA	NA	NA	NA
OID01165	ENTPD5	Ectonucleoside triphosphate diphosphohydrolase 5 (ENTPD5)	O75356	METABOLISM	0.75 (0.54-1.01)	0.0607	0.123	0.63 (0.41-0.94)	0.0293	NA	NA	NA	NA
OID00610	Ep-CAM	Epithelial cell adhesion molecule (Ep-CAM)	P16422	CARDIOVASCULAR III	1.31 (0.97-1.78)	0.0829	0.154	1.23 (0.83-1.83)	0.313	NA	NA	NA	NA
OID00569	EPHB4	Ephrin type-B receptor 4 (EPHB4)	P54760	CARDIOVASCULAR III	2.23 (1.54-3.39)	7.35e-05	0.000753	1.35 (0.81-2.28)	0.244	NA	NA	NA	NA
OID01434	ESAM	Endothelial cell-selective adhesion molecule (ESAM)	Q96AP7	DEVELOPMENT	1.61 (1.17-2.28)	0.00501	0.0167	1.26 (0.84-1.9)	0.266	NA	NA	NA	NA
OID01227	F11	Coagulation factor XI (F11)	P03951	CARDIOMETABOLIC	0.76 (0.55-1.02)	0.0727	0.14	0.76 (0.52-1.09)	0.142	NA	NA	NA	NA
OID01239	F7	Coagulation factor VII (F7)	P08709	CARDIOMETABOLIC	0.98 (0.73-1.33)	0.917	0.94	0.96 (0.65-1.42)	0.818	NA	NA	NA	NA
OID00451	FABP2	Fatty acid-binding protein, intestinal (FABP2)	P12104	CARDIOVASCULAR II	1.23 (0.91-1.68)	0.183	0.29	0.97 (0.67-1.4)	0.868	NA	NA	NA	NA
OID00589	FABP4	Fatty acid-binding protein, adipocyte (FABP4)	P15090	CARDIOVASCULAR III	2.58 (1.77-3.94)	2.69e-06	0.000112	1.79 (0.97-3.46)	0.0722	NA	NA	NA	NA
OID01175	FAM3C	Protein FAM3C (FAM3C)	Q92520	METABOLISM	1.69 (1.21-2.44)	0.00343	0.0127	0.61 (0.35-1.04)	0.0731	NA	NA	NA	NA
OID01282	FAP	Prolyl endopeptidase FAP (FAP)	Q12884	CARDIOMETABOLIC	1.15 (0.85-1.61)	0.37	0.481	1.16 (0.79-1.64)	0.426	NA	NA	NA	NA
OID00615	FAS	Tumor necrosis factor receptor superfamily member 6 (FAS )	P25445	CARDIOVASCULAR III	1.72 (1.24-2.48)	0.00183	0.00765	1.16 (0.76-1.8)	0.501	NA	NA	NA	NA
OID01195	FBP1	Fructose-1,6-bisphosphatase 1 (FBP1)	P09467	METABOLISM	0.89 (0.66-1.19)	0.432	0.539	0.82 (0.56-1.2)	0.31	NA	NA	NA	NA
OID01486	FCER2	Low affinity immunoglobulin epsilon Fc receptor (FCER2)	P06734	DEVELOPMENT	1.34 (0.98-1.89)	0.0788	0.148	0.96 (0.64-1.48)	0.834	NA	NA	NA	NA
OID01244	FCGR2A	Low affinity immunoglobulin gamma Fc region receptor II-a (FCGR2A)	P12318	CARDIOMETABOLIC	1.35 (0.99-1.89)	0.0716	0.139	1.19 (0.83-1.71)	0.353	NA	NA	NA	NA
OID01219	FCGR3B	Low affinity immunoglobulin gamma Fc region receptor III-B (FCGR3B)	O75015	CARDIOMETABOLIC	1.44 (1.06-1.99)	0.0206	0.0497	1.46 (1.01-2.16)	0.0464	2.07 (1.29-3.53)	0.00424	1.84 (1.04-3.51)	0.0475
OID01290	FCN2	Ficolin-2 (FCN2)	Q15485	CARDIOMETABOLIC	0.61 (0.44-0.84)	0.00303	0.0114	0.72 (0.48-1.05)	0.0953	NA	NA	NA	NA
OID01126	FCRL1	Fc receptor-like protein 1 (FCRL1)	Q96LA6	METABOLISM	0.96 (0.71-1.29)	0.775	0.83	0.94 (0.66-1.38)	0.761	NA	NA	NA	NA
OID01419	FCRL5	Fc receptor-like protein 5 (FCRL5)	Q96RD9	DEVELOPMENT	1.08 (0.8-1.45)	0.634	0.717	1.12 (0.77-1.66)	0.55	NA	NA	NA	NA
OID01305	FETUB	Fetuin-B (FETUB)	Q9UGM5	CARDIOMETABOLIC	0.7 (0.51-0.95)	0.0266	0.061	0.71 (0.47-1.05)	0.0944	NA	NA	NA	NA
OID00410	FGF-21	Fibroblast growth factor 21 (FGF-21)	Q9NSA1	CARDIOVASCULAR II	1.53 (1.12-2.13)	0.00936	0.0274	1.65 (1.1-2.5)	0.0174	1.43 (0.92-2.34)	0.128	1.44 (0.85-2.55)	0.194
OID00415	FGF-23	Fibroblast growth factor 23 (FGF-23)	Q9GZV9	CARDIOVASCULAR II	2.29 (1.52-3.71)	0.000275	0.00186	1.85 (1.12-3.19)	0.0195	1.31 (0.86-1.99)	0.202	1.17 (0.69-1.97)	0.544
OID01201	FKBP4	Peptidyl-prolyl cis-trans isomerase FKBP4 (FKBP4)	Q02790	METABOLISM	1.16 (0.86-1.58)	0.328	0.443	1.29 (0.9-1.88)	0.169	NA	NA	NA	NA
OID00418	FS	Follistatin (FS)	P19883	CARDIOVASCULAR II	1.36 (1-1.86)	0.053	0.109	1.18 (0.8-1.78)	0.408	NA	NA	NA	NA
OID01471	FSTL3	Follistatin-related protein 3 (FSTL3)	O95633	DEVELOPMENT	2.92 (1.9-4.71)	3.63e-06	0.000139	1.76 (1.01-3.22)	0.0506	NA	NA	NA	NA
OID01433	FUCA1	Tissue alpha-L-fucosidase (FUCA1)	P04066	DEVELOPMENT	1.19 (0.88-1.62)	0.256	0.374	1.09 (0.76-1.58)	0.634	NA	NA	NA	NA
OID01492	FUT3/FUT5	Galactoside 3(4)-L-fucosyltransferase,Alpha-(1,3)-fucosyltransferase 3/5 (FUT3/5)	Q11128,P21217	DEVELOPMENT	1.4 (1.03-1.92)	0.0345	0.0776	1.32 (0.9-1.97)	0.16	NA	NA	NA	NA
OID01188	GAL	Galanin peptides (GAL)	P22466	METABOLISM	0.91 (0.68-1.23)	0.555	0.657	0.73 (0.49-1.07)	0.116	NA	NA	NA	NA
OID00578	Gal-3	Galectin-3 (Gal-3)	P17931	CARDIOVASCULAR III	1.38 (1-1.97)	0.0623	0.126	0.97 (0.66-1.4)	0.851	NA	NA	NA	NA
OID00626	Gal-4	Galectin-4 (Gal-4)	P56470	CARDIOVASCULAR III	2.01 (1.43-2.89)	9.61e-05	0.000896	1.27 (0.83-1.97)	0.276	NA	NA	NA	NA
OID00406	Gal-9	Galectin-9 (Gal-9)	O00182	CARDIOVASCULAR II	2.92 (2.01-4.44)	9.24e-08	4.24e-05	1.93 (1.2-3.19)	0.00761	4.39 (1.65-13.2)	0.00505	7.97 (1.77-42.9)	0.01
OID01286	GAS6	Growth arrest-specific protein 6 (GAS6)	Q14393	CARDIOMETABOLIC	1.58 (1.15-2.24)	0.00728	0.0227	1.44 (0.98-2.16)	0.0679	NA	NA	NA	NA
OID00595	GDF-15	Growth/differentiation factor 15 (GDF-15)	Q99988	CARDIOVASCULAR III	2.86 (1.94-4.39)	4.43e-07	7.57e-05	1.75 (1.09-2.92)	0.024	1.15 (0.76-1.78)	0.509	1.19 (0.68-2.12)	0.551
OID00450	GDF-2	Growth/differentiation factor 2 (GDF-2)	Q9UK05	CARDIOVASCULAR II	0.68 (0.49-0.92)	0.0153	0.0395	0.61 (0.4-0.9)	0.0151	0.91 (0.58-1.43)	0.622	0.88 (0.56-1.51)	0.554
OID00417	GH	Growth hormone (GH)	P01241	CARDIOVASCULAR II	1.15 (0.86-1.56)	0.352	0.467	1.3 (0.9-1.89)	0.167	NA	NA	NA	NA
OID01140	GHRL	Appetite-regulating hormone (GHRL)	Q9UBU3	METABOLISM	1.1 (0.81-1.48)	0.541	0.642	0.99 (0.65-1.49)	0.944	NA	NA	NA	NA
OID00407	GIF	Gastric intrinsic factor (GIF)	P27352	CARDIOVASCULAR II	1.08 (0.8-1.47)	0.605	0.696	0.89 (0.6-1.3)	0.553	NA	NA	NA	NA
OID00419	GLO1	Lactoylglutathione lyase (GLO1)	Q04760	CARDIOVASCULAR II	1.2 (0.89-1.63)	0.237	0.351	1.78 (1.21-2.7)	0.00471	NA	NA	NA	NA
OID01137	GLRX	Glutaredoxin-1 (GLRX)	P35754	METABOLISM	0.83 (0.61-1.12)	0.223	0.336	0.75 (0.5-1.09)	0.143	NA	NA	NA	NA
OID01262	GNLY	Granulysin (GNLY)	P22749	CARDIOMETABOLIC	1.34 (0.99-1.88)	0.0688	0.136	1.07 (0.73-1.57)	0.723	NA	NA	NA	NA
OID01234	GP1BA	Platelet glycoprotein Ib alpha chain (GP1BA)	P07359	CARDIOMETABOLIC	1.05 (0.78-1.42)	0.73	0.796	1.04 (0.73-1.48)	0.829	NA	NA	NA	NA
OID05026	GP6	Human GPVI Antibody (GPVI)	Q9HCN6	CARDIOVASCULAR III	1.05 (0.78-1.41)	0.763	0.824	1.24 (0.86-1.81)	0.257	NA	NA	NA	NA
OID01154	GRAP2	GRB2-related adapter protein 2 (GRAP2)	O75791	METABOLISM	1.07 (0.79-1.44)	0.659	0.739	1.32 (0.91-1.93)	0.15	NA	NA	NA	NA
OID00579	GRN	Granulins (GRN)	P28799	CARDIOVASCULAR III	1.27 (0.94-1.75)	0.125	0.215	1.07 (0.71-1.62)	0.751	NA	NA	NA	NA
OID00454	GT	Gastrotropin (GT)	P51161	CARDIOVASCULAR II	1.44 (1.05-2.07)	0.0327	0.0743	1.11 (0.73-1.71)	0.618	NA	NA	NA	NA
OID01463	GUSB	Beta-glucuronidase (GUSB)	P08236	DEVELOPMENT	1.04 (0.77-1.4)	0.795	0.842	1.27 (0.86-1.9)	0.229	NA	NA	NA	NA
OID00470	HAOX1	Hydroxyacid oxidase 1 (HAOX1)	Q9UJM8	CARDIOVASCULAR II	0.97 (0.72-1.31)	0.849	0.886	2.04 (1.31-3.29)	0.0023	NA	NA	NA	NA
OID01410	HAVCR2	Hepatitis A virus cellular receptor 2 (HAVCR2)	Q8TDQ0	DEVELOPMENT	2.55 (1.72-4.01)	1.26e-05	0.000275	1.57 (0.97-2.61)	0.0722	NA	NA	NA	NA
OID00449	HB-EGF	Proheparin-binding EGF-like growth factor (HB-EGF)	Q99075	CARDIOVASCULAR II	1.12 (0.83-1.51)	0.47	0.578	1.46 (1.03-2.12)	0.0402	NA	NA	NA	NA
OID01169	HDGF	Hepatoma-derived growth factor (HDGF)	P51858	METABOLISM	1.17 (0.87-1.6)	0.298	0.413	1.34 (0.94-1.95)	0.106	NA	NA	NA	NA
OID00432	HO-1	Heme oxygenase 1 (HO-1)	P09601	CARDIOVASCULAR II	1.56 (1.15-2.17)	0.00564	0.018	1.52 (1.03-2.28)	0.0378	3.45 (1.09-14.5)	0.0687	5.34 (1.39-27.6)	0.0275
OID00460	hOSCAR	Osteoclast-associated immunoglobulin-like receptor (hOSCAR)	Q8IYS5	CARDIOVASCULAR II	1.77 (1.28-2.49)	0.000698	0.00403	1.39 (0.93-2.1)	0.115	NA	NA	NA	NA
OID00465	HSP 27	Heat shock 27 kDa protein (HSP 27)	P04792	CARDIOVASCULAR II	0.78 (0.56-1.05)	0.112	0.196	0.77 (0.53-1.1)	0.156	NA	NA	NA	NA
OID01402	HTRA2	Serine protease HTRA2, mitochondrial (HTRA2)	O43464	DEVELOPMENT	1.15 (0.85-1.56)	0.357	0.471	1.43 (0.98-2.13)	0.0709	NA	NA	NA	NA
OID01230	ICAM1	Intercellular adhesion molecule 1 (ICAM1)	P05362	CARDIOMETABOLIC	1.33 (0.98-1.82)	0.0709	0.139	1.49 (1.03-2.2)	0.0362	NA	NA	NA	NA
OID00646	ICAM-2	Intercellular adhesion molecule 2 (ICAM-2)	P13598	CARDIOVASCULAR III	1.24 (0.92-1.69)	0.167	0.267	1.12 (0.78-1.63)	0.536	NA	NA	NA	NA
OID01267	ICAM3	Intercellular adhesion molecule 3 (ICAM3)	P32942	CARDIOMETABOLIC	1.08 (0.8-1.48)	0.597	0.691	0.95 (0.66-1.38)	0.766	NA	NA	NA	NA
OID00393	IDUA	Alpha-L-iduronidase (IDUA)	P35475	CARDIOVASCULAR II	1.37 (1.02-1.89)	0.0427	0.092	1.59 (1.09-2.38)	0.0186	NA	NA	NA	NA
OID01431	IGF2R	Cation-independent mannose-6-phosphate receptor (IGF2R)	P11717	DEVELOPMENT	1.19 (0.88-1.63)	0.257	0.374	1.03 (0.72-1.48)	0.856	NA	NA	NA	NA
OID00604	IGFBP-1	Insulin-like growth factor-binding protein 1 (IGFBP-1)	P08833	CARDIOVASCULAR III	1.48 (1.09-2.04)	0.0141	0.0374	1.43 (0.92-2.25)	0.115	NA	NA	NA	NA
OID00650	IGFBP-2	Insulin-like growth factor-binding protein 2 (IGFBP-2)	P18065	CARDIOVASCULAR III	1.66 (1.21-2.33)	0.00211	0.0085	1.29 (0.83-2.05)	0.264	NA	NA	NA	NA
OID01255	IGFBP3	Insulin-like growth factor-binding protein 3 (IGFBP3)	P17936	CARDIOMETABOLIC	0.5 (0.34-0.71)	0.000198	0.00142	0.64 (0.42-0.97)	0.0383	0.97 (0.64-1.5)	0.897	0.79 (0.49-1.3)	0.344
OID01264	IGFBP6	Insulin-like growth factor-binding protein 6 (IGFBP6)	P24592	CARDIOMETABOLIC	1.68 (1.21-2.43)	0.00356	0.0129	0.62 (0.34-1.09)	0.104	NA	NA	NA	NA
OID00638	IGFBP-7	Insulin-like growth factor-binding protein 7 (IGFBP-7)	Q16270	CARDIOVASCULAR III	2.17 (1.51-3.22)	5.95e-05	0.0007	1.49 (0.99-2.32)	0.0603	NA	NA	NA	NA
OID01192	IGFBPL1	Insulin-like growth factor-binding protein-like 1 (IGFBPL1)	Q8WX77	METABOLISM	2.66 (1.83-4.06)	1.28e-06	7.57e-05	1.75 (1.04-3.03)	0.0391	1.34 (0.89-2.05)	0.163	1.51 (0.81-2.85)	0.191
OID00442	IgG Fc receptor II-b	Low affinity immunoglobulin gamma Fc region receptor II-b (IgG Fc receptor II-b)	P31994	CARDIOVASCULAR II	1.31 (0.97-1.78)	0.0864	0.158	1.28 (0.87-1.91)	0.218	NA	NA	NA	NA
OID01240	IGLC2	Ig lambda-2 chain C regions (IGLC2)	P0DOY2	CARDIOMETABOLIC	1.65 (1.21-2.31)	0.00237	0.0093	1.27 (0.86-1.89)	0.236	NA	NA	NA	NA
OID01472	IL13RA1	Interleukin-13 receptor subunit alpha-1 (IL13RA1)	P78552	DEVELOPMENT	1.08 (0.8-1.45)	0.632	0.717	0.99 (0.69-1.43)	0.969	NA	NA	NA	NA
OID00434	IL16	Pro-interleukin-16 (IL16)	Q14005	CARDIOVASCULAR II	1.64 (1.19-2.32)	0.00389	0.0138	1.22 (0.85-1.78)	0.291	NA	NA	NA	NA
OID00403	IL-17D	Interleukin-17D (IL-17D)	Q8TAD2	CARDIOVASCULAR II	1.94 (1.4-2.77)	0.000145	0.00121	1.36 (0.89-2.11)	0.164	NA	NA	NA	NA
OID00566	IL-17RA	Interleukin-17 receptor A (IL-17RA)	Q96F46	CARDIOVASCULAR III	1.1 (0.82-1.49)	0.519	0.622	1.05 (0.72-1.54)	0.791	NA	NA	NA	NA
OID00409	IL18	Interleukin-18 (IL-18)	Q14116	CARDIOVASCULAR II	1.7 (1.23-2.41)	0.00193	0.00784	1.57 (1.08-2.36)	0.0217	1.91 (1.01-4.03)	0.0706	2.18 (1.04-4.92)	0.0486
OID00640	IL-18BP	Interleukin-18-binding protein (IL-18BP)	O95998	CARDIOVASCULAR III	2.19 (1.53-3.25)	4.48e-05	0.000637	1.35 (0.86-2.15)	0.194	NA	NA	NA	NA
OID00389	IL-1ra	Interleukin-1 receptor antagonist protein (IL-1ra)	P18510	CARDIOVASCULAR II	1.92 (1.38-2.72)	0.000167	0.00126	2.06 (1.32-3.35)	0.00222	2.26 (1.28-4.27)	0.00755	2.17 (1.05-4.86)	0.0475
OID00400	IL1RL2	Interleukin-1 receptor-like 2 (IL1RL2)	Q9HB29	CARDIOVASCULAR II	1.11 (0.82-1.5)	0.494	0.6	1.12 (0.77-1.64)	0.562	NA	NA	NA	NA
OID00613	IL-1RT1	Interleukin-1 receptor type 1 (IL-1RT1)	P14778	CARDIOVASCULAR III	1.33 (0.98-1.82)	0.072	0.139	1.05 (0.72-1.53)	0.797	NA	NA	NA	NA
OID00627	IL-1RT2	Interleukin-1 receptor type 2 (IL-1RT2)	P27930	CARDIOVASCULAR III	0.95 (0.7-1.27)	0.71	0.776	1.25 (0.85-1.85)	0.257	NA	NA	NA	NA
OID00402	IL-27	Interleukin-27 (IL-27)	Q8NEV9,Q14213	CARDIOVASCULAR II	1.79 (1.3-2.53)	0.000552	0.00338	1.54 (1.03-2.36)	0.0391	0.96 (0.64-1.57)	0.851	0.92 (0.59-1.64)	0.703
OID00570	IL2-RA	Interleukin-2 receptor subunit alpha (IL2-RA)	P01589	CARDIOVASCULAR III	1.44 (1.07-1.99)	0.0206	0.0497	1.13 (0.76-1.68)	0.543	NA	NA	NA	NA
OID00387	IL-4RA	Interleukin-4 receptor subunit alpha (IL-4RA)	P24394	CARDIOVASCULAR II	1.47 (1.08-2.03)	0.0154	0.0395	1.26 (0.86-1.88)	0.239	NA	NA	NA	NA
OID00390	IL6	Interleukin-6 (IL6)	P05231	CARDIOVASCULAR II	1.55 (1.13-2.16)	0.00794	0.0241	1.52 (1.06-2.24)	0.0266	1.59 (1.03-2.51)	0.0399	1.53 (0.92-2.57)	0.101
OID00602	IL-6RA	Interleukin-6 receptor subunit alpha (IL-6RA)	P08887	CARDIOVASCULAR III	1.26 (0.93-1.71)	0.134	0.227	1.22 (0.83-1.81)	0.318	NA	NA	NA	NA
OID01253	IL7R	Interleukin-7 receptor subunit alpha (IL7R)	P16871	CARDIOMETABOLIC	1.04 (0.77-1.41)	0.795	0.842	1.01 (0.67-1.48)	0.968	NA	NA	NA	NA
OID01414	INHBC	Inhibin beta C chain (INHBC)	P55103	DEVELOPMENT	1.25 (0.93-1.71)	0.142	0.234	1.02 (0.69-1.5)	0.929	NA	NA	NA	NA
OID01455	ITGA5	Integrin alpha-5 (ITGA5)	P08648	DEVELOPMENT	1.28 (0.95-1.75)	0.109	0.192	1.17 (0.8-1.7)	0.415	NA	NA	NA	NA
OID01242	ITGAM	Integrin alpha-M (ITGAM)	P11215	CARDIOMETABOLIC	1.32 (0.73-2.41)	0.362	0.475	0.96 (0.45-2.02)	0.919	NA	NA	NA	NA
OID01406	ITGB1	Integrin beta-1 (ITGB1)	P05556	DEVELOPMENT	1.36 (1-1.87)	0.051	0.105	1.34 (0.93-1.95)	0.118	NA	NA	NA	NA
OID00443	ITGB1BP2	Melusin (ITGB1BP2)	Q9UKP3	CARDIOVASCULAR II	1.31 (0.97-1.79)	0.08	0.15	1.67 (1.13-2.53)	0.0125	NA	NA	NA	NA
OID00565	ITGB2	Integrin beta-2 (ITGB2)	P05107	CARDIOVASCULAR III	1.04 (0.77-1.4)	0.797	0.842	0.86 (0.57-1.26)	0.445	NA	NA	NA	NA
OID01161	ITGB7	Integrin beta-7 (ITGB7)	P26010	METABOLISM	1.15 (0.85-1.57)	0.379	0.489	1.08 (0.73-1.55)	0.685	NA	NA	NA	NA
OID00625	JAM-A	Junctional adhesion molecule A (JAM-A)	Q9Y624	CARDIOVASCULAR III	1.22 (0.9-1.66)	0.198	0.307	1.3 (0.89-1.92)	0.175	NA	NA	NA	NA
OID00426	KIM1	Kidney Injury Molecule (KIM1)	Q96D42	CARDIOVASCULAR II	2.86 (1.89-4.53)	2.61e-06	0.000112	2 (1.21-3.49)	0.00936	2.34 (1.35-4.3)	0.00377	2.46 (1.18-5.54)	0.0214
OID01241	KIT	Mast/stem cell growth factor receptor Kit (KIT)	P10721	CARDIOMETABOLIC	0.72 (0.53-0.98)	0.0408	0.0892	0.91 (0.62-1.32)	0.609	NA	NA	NA	NA
OID01148	KLK10	Kallikrein-10 (KLK10)	O43240	METABOLISM	1.28 (0.95-1.75)	0.106	0.189	1.17 (0.81-1.69)	0.412	NA	NA	NA	NA
OID00647	KLK6	Kallikrein-6 (KLK6 )	Q92876	CARDIOVASCULAR III	1.26 (0.93-1.72)	0.14	0.232	0.8 (0.51-1.24)	0.328	NA	NA	NA	NA
OID01204	KYAT1	Kynurenine--oxoglutarate transaminase 1 (KYAT1)	Q16773	METABOLISM	1.04 (0.77-1.4)	0.813	0.852	1.29 (0.89-1.89)	0.182	NA	NA	NA	NA
OID01488	LAIR1	Leukocyte-associated immunoglobulin-like receptor 1 (LAIR1)	Q6GTX8	DEVELOPMENT	2.83 (1.8-4.76)	2.93e-05	0.000498	1.76 (1.08-3)	0.0281	1.52 (0.99-2.37)	0.0574	1.53 (0.78-3.08)	0.221
OID01487	LAMA4	Laminin subunit alpha-4 (LAMA4)	Q16363	DEVELOPMENT	1.36 (1.01-1.86)	0.0497	0.104	1.46 (1-2.18)	0.0544	NA	NA	NA	NA
OID01278	LCN2	Neutrophil gelatinase-associated lipocalin (LCN2)	P80188	CARDIOMETABOLIC	2.92 (1.59-5.42)	0.000608	0.00362	2.77 (1.29-6.05)	0.00949	2.22 (1.41-3.7)	0.0011	2.58 (1.38-5.17)	0.00438
OID00564	LDL receptor	Low-density lipoprotein receptor (LDL receptor)	P01130	CARDIOVASCULAR III	1 (0.74-1.35)	0.995	0.997	1.07 (0.74-1.56)	0.709	NA	NA	NA	NA
OID00463	LEP	Leptin (LEP)	P41159	CARDIOVASCULAR II	1.18 (0.87-1.6)	0.286	0.401	0.63 (0.36-1.09)	0.103	NA	NA	NA	NA
OID01460	LGMN	Legumain (LGMN)	Q99538	DEVELOPMENT	1.19 (0.88-1.61)	0.262	0.376	1.37 (0.95-2)	0.1	NA	NA	NA	NA
OID01155	LILRA5	Leukocyte immunoglobulin-like receptor subfamily A member 5 (LILRA5)	A6NI73	METABOLISM	1.66 (1.21-2.33)	0.00244	0.00949	1.21 (0.79-1.88)	0.375	NA	NA	NA	NA
OID01297	LILRB1	Leukocyte immunoglobulin-like receptor subfamily B member 1 (LILRB1)	Q8NHL6	CARDIOMETABOLIC	1.27 (0.94-1.74)	0.124	0.215	1.06 (0.73-1.55)	0.745	NA	NA	NA	NA
OID01296	LILRB2	Leukocyte immunoglobulin-like receptor subfamily B member 2 (LILRB2)	Q8N423	CARDIOMETABOLIC	1.41 (1.04-1.95)	0.0299	0.0683	1.22 (0.85-1.76)	0.292	NA	NA	NA	NA
OID01220	LILRB5	Leukocyte immunoglobulin-like receptor subfamily B member 5 (LILRB5)	O75023	CARDIOMETABOLIC	1.11 (0.82-1.5)	0.498	0.603	0.88 (0.6-1.28)	0.51	NA	NA	NA	NA
OID00405	LOX-1	Lectin-like oxidized LDL receptor 1 (LOX-1)	P78380	CARDIOVASCULAR II	1.14 (0.84-1.54)	0.403	0.515	1.23 (0.87-1.78)	0.253	NA	NA	NA	NA
OID00446	LPL	Lipoprotein lipase (LPL)	P06858	CARDIOVASCULAR II	1.45 (1.06-2.02)	0.0224	0.053	1.3 (0.88-2)	0.201	NA	NA	NA	NA
OID01121	LRIG1	Leucine-rich repeats and immunoglobulin-like domains protein 1 (LRIG1)	Q96JA1	METABOLISM	1.19 (0.88-1.61)	0.255	0.374	0.93 (0.64-1.34)	0.691	NA	NA	NA	NA
OID01179	LRP11	Low-density lipoprotein receptor-related protein 11 (LRP11)	Q86VZ4	METABOLISM	2.23 (1.55-3.35)	4.58e-05	0.000637	1.18 (0.72-1.96)	0.517	NA	NA	NA	NA
OID01288	LTBP2	Latent-transforming growth factor beta-binding protein 2 (LTBP2)	Q14767	CARDIOMETABOLIC	2.09 (1.45-3.13)	0.000153	0.00124	1.61 (1.08-2.52)	0.0215	1.22 (0.8-1.89)	0.368	1.22 (0.71-2.11)	0.481
OID00583	LTBR	Lymphotoxin-beta receptor (LTBR)	P36941	CARDIOVASCULAR III	1.82 (1.28-2.71)	0.00173	0.00749	1 (0.59-1.71)	0.997	NA	NA	NA	NA
OID01307	LYVE1	Lymphatic vessel endothelial hyaluronic acid receptor 1 (LYVE1)	Q9Y5Y7	CARDIOMETABOLIC	1.5 (1.1-2.1)	0.0124	0.0337	1.15 (0.78-1.67)	0.476	NA	NA	NA	NA
OID00453	MARCO	Macrophage receptor MARCO (MARCO)	Q9UEW3	CARDIOVASCULAR II	1.63 (1.19-2.28)	0.00283	0.0108	1.42 (0.98-2.09)	0.0684	NA	NA	NA	NA
OID01401	MATN2	Matrilin-2 (MATN2)	O00339	DEVELOPMENT	1.67 (1.22-2.33)	0.00177	0.00759	1.82 (1.21-2.83)	0.00539	2.37 (1.43-4.26)	0.00173	2.51 (1.32-5.26)	0.00821
OID00616	MB	Myoglobin (MB)	P02144	CARDIOVASCULAR III	1.63 (1.18-2.31)	0.00407	0.014	0.9 (0.58-1.39)	0.636	NA	NA	NA	NA
OID01243	MBL2	Mannose-binding protein C (MBL2)	P11226	CARDIOMETABOLIC	1.07 (0.79-1.44)	0.664	0.739	1.34 (0.91-2.01)	0.147	NA	NA	NA	NA
OID01183	MCFD2	Multiple coagulation factor deficiency protein 2 (MCFD2)	Q8NI22	METABOLISM	1.36 (1.01-1.88)	0.0492	0.104	1.31 (0.9-1.93)	0.167	NA	NA	NA	NA
OID00576	MCP-1	Monocyte chemotactic protein 1 (MCP-1)	P13500	CARDIOVASCULAR III	1.61 (1.18-2.26)	0.00394	0.0138	1.46 (1.01-2.15)	0.0505	NA	NA	NA	NA
OID01303	MEGF9	Multiple epidermal growth factor-like domains protein 9 (MEGF9)	Q9H1U4	CARDIOMETABOLIC	0.78 (0.56-1.06)	0.135	0.227	0.65 (0.41-1)	0.058	NA	NA	NA	NA
OID01208	MEP1B	Meprin A subunit beta (MEP1B)	Q16820	METABOLISM	0.96 (0.71-1.3)	0.798	0.842	0.92 (0.62-1.34)	0.654	NA	NA	NA	NA
OID00132	MEPE	Matrix extracellular phosphoglycoprotein (MEPE)	Q9NQ76	CARDIOVASCULAR III	1.49 (1.1-2.07)	0.0123	0.0336	1.4 (0.95-2.11)	0.0977	NA	NA	NA	NA
OID00425	MERTK	Tyrosine-protein kinase Mer (MERTK)	Q12866	CARDIOVASCULAR II	1.45 (1.06-2)	0.0213	0.0509	1.09 (0.74-1.61)	0.644	NA	NA	NA	NA
OID01457	MESDC2	LDLR chaperone MESD (MESDC2)	Q14696	DEVELOPMENT	1.2 (0.89-1.63)	0.237	0.351	1.44 (0.99-2.13)	0.0627	NA	NA	NA	NA
OID01238	MET	Hepatocyte growth factor receptor (MET)	P08581	CARDIOMETABOLIC	0.99 (0.73-1.33)	0.945	0.958	1.03 (0.71-1.49)	0.88	NA	NA	NA	NA
OID01207	METRNL	Meteorin-like protein (METRNL)	Q641Q3	METABOLISM	1.84 (1.32-2.66)	0.000593	0.00358	0.95 (0.59-1.52)	0.816	NA	NA	NA	NA
OID01285	MFAP5	Microfibrillar-associated protein 5 (MFAP5)	Q13361	CARDIOMETABOLIC	1.33 (0.98-1.83)	0.073	0.14	0.69 (0.42-1.08)	0.119	NA	NA	NA	NA
OID01403	MFGE8	Lactadherin (MFGE8)	Q08431	DEVELOPMENT	0.94 (0.69-1.26)	0.677	0.749	1 (0.68-1.45)	0.983	NA	NA	NA	NA
OID01453	MIF	Macrophage migration inhibitory factor (MIF)	P14174	DEVELOPMENT	1.13 (0.84-1.54)	0.408	0.517	1.57 (1.08-2.34)	0.0215	NA	NA	NA	NA
OID00456	MMP12	Matrix metalloproteinase-12 (MMP-12)	P39900	CARDIOVASCULAR II	1.8 (1.3-2.57)	0.0007	0.00403	1.4 (0.93-2.15)	0.118	NA	NA	NA	NA
OID00614	MMP-2	Matrix metalloproteinase-2 (MMP-2)	P08253	CARDIOVASCULAR III	1.92 (1.38-2.75)	0.000161	0.00126	1.61 (1.09-2.42)	0.019	1.38 (0.89-2.19)	0.159	1.37 (0.81-2.41)	0.247
OID00644	MMP-3	Matrix metalloproteinase-3 (MMP-3)	P08254	CARDIOVASCULAR III	1.54 (1.13-2.15)	0.00792	0.0241	1.35 (0.91-2.01)	0.135	NA	NA	NA	NA
OID00441	MMP7	Matrix metalloproteinase-7 (MMP-7)	P09237	CARDIOVASCULAR II	2.03 (1.46-2.92)	5.35e-05	0.000664	1.65 (1.09-2.54)	0.0201	3.18 (1.38-9.61)	0.0192	3.25 (1.23-11.4)	0.0368
OID00568	MMP-9	Matrix metalloproteinase-9 (MMP-9)	P14780	CARDIOVASCULAR III	1 (0.74-1.34)	0.985	0.989	1.24 (0.88-1.78)	0.227	NA	NA	NA	NA
OID00600	MPO	Myeloperoxidase (MPO)	P05164	CARDIOVASCULAR III	1.07 (0.79-1.44)	0.664	0.739	0.99 (0.69-1.42)	0.969	NA	NA	NA	NA
OID01469	MSMB	Beta-microseminoprotein (MSMB)	P08118	DEVELOPMENT	1.07 (0.79-1.44)	0.663	0.739	0.7 (0.45-1.09)	0.12	NA	NA	NA	NA
OID01438	MYOC	Myocilin (MYOC)	Q99972	DEVELOPMENT	1.43 (1.05-1.97)	0.0261	0.0602	1.03 (0.68-1.55)	0.891	NA	NA	NA	NA
OID01139	NADK	NAD kinase (NADK)	O95544	METABOLISM	1.38 (1.01-1.95)	0.0545	0.112	1.15 (0.8-1.67)	0.428	NA	NA	NA	NA
OID01247	NCAM1	Neural cell adhesion molecule 1 (NCAM1)	P13591	CARDIOMETABOLIC	0.98 (0.73-1.33)	0.914	0.939	0.7 (0.46-1.06)	0.101	NA	NA	NA	NA
OID01198	NECTIN2	Nectin-2 (NECTIN2)	Q92692	METABOLISM	2.24 (1.54-3.42)	7.21e-05	0.000753	1.39 (0.84-2.34)	0.203	NA	NA	NA	NA
OID00467	NEMO	NF-kappa-B essential modulator (NEMO)	Q9Y6K9	CARDIOVASCULAR II	1.47 (1.08-2.02)	0.0159	0.0404	1.71 (1.16-2.58)	0.00809	1.88 (1.2-3.04)	0.00736	2.18 (1.29-3.93)	0.00554
OID01250	NID1	Nidogen-1 (NID1)	P14543	CARDIOMETABOLIC	1.3 (0.96-1.77)	0.0931	0.168	1.39 (0.95-2.07)	0.0948	NA	NA	NA	NA
OID01443	NID2	Nidogen-2 (NID2)	Q14112	DEVELOPMENT	1.12 (0.83-1.51)	0.473	0.579	1.28 (0.89-1.88)	0.19	NA	NA	NA	NA
OID01172	NOMO1	Nodal modulator 1 (NOMO1)	Q15155	METABOLISM	1.13 (0.84-1.53)	0.417	0.524	1.06 (0.73-1.55)	0.776	NA	NA	NA	NA
OID00584	Notch 3	Neurogenic locus notch homolog protein 3 (Notch 3)	Q9UM47	CARDIOVASCULAR III	1.96 (1.41-2.8)	0.0001	0.0009	1.39 (0.89-2.19)	0.149	NA	NA	NA	NA
OID01273	NOTCH1	Neurogenic locus notch homolog protein 1 (NOTCH1)	P46531	CARDIOMETABOLIC	1.07 (0.8-1.45)	0.645	0.727	0.9 (0.61-1.29)	0.561	NA	NA	NA	NA
OID01475	NOV	Protein NOV homolog (NOV)	P48745	DEVELOPMENT	2.35 (1.59-3.63)	5.05e-05	0.000644	1.03 (0.59-1.79)	0.923	NA	NA	NA	NA
OID01206	NPDC1	Neural proliferation differentiation and control protein 1 (NPDC1)	Q9NQX5	METABOLISM	2.72 (1.72-4.57)	6.33e-05	0.000726	1.25 (0.64-2.46)	0.517	NA	NA	NA	NA
OID01122	NPTXR	Neuronal pentraxin receptor (NPTXR)	O95502	METABOLISM	1.43 (1.05-1.97)	0.0246	0.0576	1.24 (0.8-1.96)	0.335	NA	NA	NA	NA
OID01173	NQO2	Ribosyldihydronicotinamide dehydrogenase (quinone) (NQO2)	P16083	METABOLISM	0.69 (0.36-1.31)	0.26	0.376	0.78 (0.35-1.69)	0.521	NA	NA	NA	NA
OID01217	NRP1	Neuropilin-1 (NRP1)	O14786	CARDIOMETABOLIC	1.63 (1.18-2.3)	0.00391	0.0138	1.31 (0.9-1.92)	0.153	NA	NA	NA	NA
OID01214	NT-proBNP	N-terminal prohormone brain natriuretic peptide (NT-proBNP)	NA	METABOLISM	2.19 (1.56-3.16)	1.23e-05	0.000275	1.6 (1.02-2.55)	0.0436	1.5 (0.96-2.44)	0.0864	1.46 (0.85-2.62)	0.181
OID01404	NUDT5	ADP-sugar pyrophosphatase (NUDT5)	Q9UKK9	DEVELOPMENT	1.33 (0.98-1.82)	0.0719	0.139	1.61 (1.11-2.42)	0.0162	NA	NA	NA	NA
OID01482	OMD	Osteomodulin (OMD)	Q99983	DEVELOPMENT	1.52 (1.12-2.1)	0.00929	0.0273	1.31 (0.89-1.95)	0.176	NA	NA	NA	NA
OID00571	OPG	Osteoprotegerin (OPG)	O00300	CARDIOVASCULAR III	1.67 (1.22-2.33)	0.00185	0.00765	1.05 (0.69-1.59)	0.834	NA	NA	NA	NA
OID00621	OPN	Osteopontin (OPN)	P10451	CARDIOVASCULAR III	2.09 (1.49-3.03)	3.99e-05	0.000591	1.88 (1.21-2.97)	0.00571	1.39 (0.9-2.26)	0.156	1.61 (0.93-2.95)	0.103
OID01300	OSMR	Oncostatin-M-specific receptor subunit beta (OSMR)	Q99650	CARDIOMETABOLIC	1.55 (1.13-2.16)	0.00762	0.0235	1.61 (1.09-2.43)	0.0189	1.56 (1.02-2.45)	0.0449	1.25 (0.74-2.11)	0.403
OID01432	P4HB	Protein disulfide-isomerase (P4HB)	P07237	DEVELOPMENT	1.14 (0.84-1.54)	0.398	0.51	1.23 (0.85-1.82)	0.275	NA	NA	NA	NA
OID01203	PAG1	Phosphoprotein associated with glycosphingolipid-enriched microdomains 1 (PAG1)	Q9NWQ8	METABOLISM	1.04 (0.77-1.41)	0.776	0.83	1.12 (0.78-1.61)	0.55	NA	NA	NA	NA
OID00591	PAI	Plasminogen activator inhibitor 1 (PAI)	P05121	CARDIOVASCULAR III	0.93 (0.69-1.25)	0.626	0.716	1.29 (0.9-1.88)	0.175	NA	NA	NA	NA
OID01256	PAM	Peptidyl-glycine alpha-amidating monooxygenase (PAM)	P19021	CARDIOMETABOLIC	1.47 (1.08-2.03)	0.016	0.0404	1.14 (0.77-1.68)	0.519	NA	NA	NA	NA
OID01484	PAMR1	Inactive serine protease PAMR1 (PAMR1)	Q6UXH9	DEVELOPMENT	1.1 (0.82-1.49)	0.526	0.627	1.06 (0.72-1.56)	0.786	NA	NA	NA	NA
OID00421	PAPPA	Pappalysin-1 (PAPPA)	Q13219	CARDIOVASCULAR II	1.21 (0.9-1.64)	0.218	0.334	1.26 (0.85-1.89)	0.249	NA	NA	NA	NA
OID00395	PAR-1	Proteinase-activated receptor 1 (PAR-1)	P25116	CARDIOVASCULAR II	1.47 (1.08-2.03)	0.0161	0.0404	1.47 (1-2.21)	0.0554	NA	NA	NA	NA
OID01423	PARK7	Protein deglycase DJ-1 (PARK7)	Q99497	DEVELOPMENT	0.8 (0.59-1.08)	0.151	0.248	0.92 (0.63-1.33)	0.642	NA	NA	NA	NA
OID00469	PARP-1	Poly (ADP-ribose) polymerase 1 (PARP-1)	P09874	CARDIOVASCULAR II	1.52 (1.11-2.15)	0.0127	0.0341	1.54 (1.07-2.31)	0.0274	2.18 (1.34-4.05)	0.00475	2.59 (1.48-5.27)	0.00263
OID01289	PCOLCE	Procollagen C-endopeptidase enhancer 1 (PCOLCE)	Q15113	CARDIOMETABOLIC	1.24 (0.92-1.68)	0.169	0.269	0.81 (0.55-1.18)	0.275	NA	NA	NA	NA
OID00619	PCSK9	Proprotein convertase subtilisin/kexin type 9 (PCSK9)	Q8NBP7	CARDIOVASCULAR III	0.76 (0.56-1.02)	0.0699	0.138	0.6 (0.41-0.87)	0.00779	NA	NA	NA	NA
OID00648	PDGF subunit A	Platelet-derived growth factor subunit A (PDGF subunit A)	P04085	CARDIOVASCULAR III	0.97 (0.72-1.31)	0.86	0.893	1.29 (0.9-1.87)	0.165	NA	NA	NA	NA
OID00401	PDGF subunit B	Platelet-derived growth factor subunit B (PDGF subunit B)	P01127	CARDIOVASCULAR II	0.99 (0.73-1.33)	0.936	0.953	1.34 (0.93-1.95)	0.123	NA	NA	NA	NA
OID01417	PDGFRB	Platelet-derived growth factor receptor beta (PDGFRB)	P09619	DEVELOPMENT	1.48 (1.09-2.04)	0.0142	0.0375	1.43 (0.98-2.12)	0.0679	NA	NA	NA	NA
OID00458	PD-L2	Programmed cell death 1 ligand 2 (PD-L2)	Q9BQ51	CARDIOVASCULAR II	0.88 (0.65-1.19)	0.411	0.52	0.78 (0.53-1.14)	0.203	NA	NA	NA	NA
OID01456	PEAR1	Platelet endothelial aggregation receptor 1 (PEAR1)	Q5VY43	DEVELOPMENT	1.2 (0.89-1.64)	0.229	0.342	1.24 (0.87-1.79)	0.247	NA	NA	NA	NA
OID01483	PEBP1	Phosphatidylethanolamine-binding protein 1 (PEBP1)	P30086	DEVELOPMENT	1.09 (0.8-1.47)	0.592	0.688	1.29 (0.9-1.9)	0.17	NA	NA	NA	NA
OID00652	PECAM-1	Platelet endothelial cell adhesion molecule (PECAM-1)	P16284	CARDIOVASCULAR III	1.24 (0.92-1.7)	0.157	0.255	1.39 (0.95-2.06)	0.0917	NA	NA	NA	NA
OID00384	PGF	Placenta growth factor (PGF)	P49763	CARDIOVASCULAR II	2.27 (1.53-3.56)	0.000139	0.0012	1.51 (0.85-2.75)	0.162	NA	NA	NA	NA
OID00623	PGLYRP1	Peptidoglycan recognition protein 1 (PGLYRP1)	O75594	CARDIOVASCULAR III	1.99 (1.41-2.89)	0.000165	0.00126	1.59 (1.04-2.5)	0.038	1.76 (1.14-2.81)	0.0129	1.5 (0.86-2.68)	0.157
OID00609	PI3	Elafin (PI3)	P19957	CARDIOVASCULAR III	1.98 (1.4-2.92)	0.000236	0.00164	1.3 (0.81-2.13)	0.282	NA	NA	NA	NA
OID00411	PIgR	Polymeric immunoglobulin receptor (PIgR)	P01833	CARDIOVASCULAR II	1.19 (0.89-1.62)	0.245	0.36	1.32 (0.89-1.99)	0.174	NA	NA	NA	NA
OID01420	PILRA	Paired immunoglobulin-like type 2 receptor alpha (PILRA)	Q9UKJ1	DEVELOPMENT	2.12 (1.48-3.22)	0.000133	0.00117	1.34 (0.85-2.15)	0.214	NA	NA	NA	NA
OID01149	PILRB	Paired immunoglobulin-like type 2 receptor beta (PILRB)	Q9UKJ0	METABOLISM	2.08 (1.47-3.06)	9.76e-05	0.000896	1.37 (0.89-2.16)	0.163	NA	NA	NA	NA
OID01425	PLA2G4A	Cytosolic phospholipase A2 (PLA2G4A)	P47712	DEVELOPMENT	1.21 (0.89-1.64)	0.221	0.336	1.45 (1-2.17)	0.0572	NA	NA	NA	NA
OID01283	PLA2G7	Platelet-activating factor acetylhydrolase (PLA2G7)	Q13093	CARDIOMETABOLIC	1 (0.74-1.35)	0.999	0.999	1.07 (0.73-1.57)	0.737	NA	NA	NA	NA
OID00582	PLC	Perlecan (PLC)	P98160	CARDIOVASCULAR III	2.11 (1.5-3.1)	4.92e-05	0.000644	1.23 (0.76-2)	0.403	NA	NA	NA	NA
OID01275	PLTP	Phospholipid transfer protein (PLTP)	P55058	CARDIOMETABOLIC	1.09 (0.81-1.49)	0.568	0.665	1 (0.66-1.47)	0.984	NA	NA	NA	NA
OID01218	PLXNB2	Plexin-B2 (PLXNB2)	O15031	CARDIOMETABOLIC	1.25 (0.92-1.7)	0.153	0.249	1.05 (0.72-1.52)	0.815	NA	NA	NA	NA
OID00642	PON3	Paraoxonase (PON3)	Q15166	CARDIOVASCULAR III	0.67 (0.48-0.91)	0.012	0.033	0.75 (0.5-1.09)	0.13	NA	NA	NA	NA
OID01480	PPIB	Peptidyl-prolyl cis-trans isomerase B (PPIB)	P23284	DEVELOPMENT	1.02 (0.76-1.38)	0.88	0.908	1.26 (0.87-1.85)	0.225	NA	NA	NA	NA
OID01177	PPP1R2	Protein phosphatase inhibitor 2 (PPP1R2)	P41236	METABOLISM	1.29 (0.96-1.77)	0.098	0.176	1.42 (0.99-2.09)	0.0633	NA	NA	NA	NA
OID01272	PRCP	Lysosomal Pro-X carboxypeptidase (PRCP)	P42785	CARDIOMETABOLIC	1.15 (0.85-1.55)	0.375	0.485	1.27 (0.88-1.86)	0.206	NA	NA	NA	NA
OID00431	PRELP	Prolargin (PRELP)	P51888	CARDIOVASCULAR II	1.92 (1.34-2.92)	0.000837	0.00452	1.56 (1.04-2.49)	0.0444	8.96 (1.88-54.4)	0.0107	53.7 (4.47-961)	0.0035
OID01228	PROC	Vitamin K-dependent protein C (PROC)	P04070	CARDIOMETABOLIC	0.8 (0.58-1.07)	0.143	0.235	0.82 (0.57-1.16)	0.257	NA	NA	NA	NA
OID01236	PRSS2	Trypsin-2 (PRSS2)	P07478	CARDIOMETABOLIC	1.62 (1.17-2.31)	0.00557	0.0179	1.45 (0.9-2.38)	0.125	NA	NA	NA	NA
OID00397	PRSS27	Serine protease 27 (PRSS27)	Q9BQR3	CARDIOVASCULAR II	1.09 (0.81-1.48)	0.56	0.661	1.1 (0.75-1.63)	0.615	NA	NA	NA	NA
OID00447	PRSS8	Prostasin (PRSS8 )	Q16651	CARDIOVASCULAR II	1.3 (0.96-1.77)	0.0918	0.167	1.19 (0.8-1.78)	0.387	NA	NA	NA	NA
OID00618	PRTN3	Myeloblastin (PRTN3)	P24158	CARDIOVASCULAR III	1.35 (0.99-1.89)	0.0642	0.128	1.3 (0.91-1.89)	0.151	NA	NA	NA	NA
OID00438	PSGL-1	P-selectin glycoprotein ligand 1 (PSGL-1)	Q14242	CARDIOVASCULAR II	0.64 (0.45-0.88)	0.00868	0.0259	0.6 (0.39-0.89)	0.013	0.9 (0.57-1.39)	0.628	0.98 (0.6-1.66)	0.922
OID00608	PSP-D	Pulmonary surfactant-associated protein D (PSP-D)	P35247	CARDIOVASCULAR III	1.47 (1.09-2.04)	0.0151	0.0394	1.57 (1.08-2.35)	0.0221	1.53 (0.99-2.43)	0.0602	1.89 (1.06-3.52)	0.036
OID01446	PTPN6	Tyrosine-protein phosphatase non-receptor type 6 (PTPN6)	P29350	DEVELOPMENT	1.18 (0.87-1.59)	0.286	0.401	1.4 (0.96-2.06)	0.0827	NA	NA	NA	NA
OID01428	PTPRF	Receptor-type tyrosine-protein phosphatase F (PTPRF)	P10586	DEVELOPMENT	1.17 (0.87-1.59)	0.291	0.406	1.01 (0.68-1.49)	0.967	NA	NA	NA	NA
OID01284	PTPRS	Receptor-type tyrosine-protein phosphatase S (PTPRS)	Q13332	CARDIOMETABOLIC	1.1 (0.82-1.5)	0.528	0.628	0.87 (0.57-1.32)	0.51	NA	NA	NA	NA
OID00437	PTX3	Pentraxin-related protein PTX3 (PTX3)	P26022	CARDIOVASCULAR II	1.38 (1.02-1.9)	0.0426	0.092	1.34 (0.92-2.01)	0.135	NA	NA	NA	NA
OID01162	QDPR	Dihydropteridine reductase (QDPR)	P09417	METABOLISM	0.95 (0.7-1.28)	0.737	0.8	1.13 (0.78-1.64)	0.518	NA	NA	NA	NA
OID01293	QPCT	Glutaminyl-peptide cyclotransferase (QPCT)	Q16769	CARDIOMETABOLIC	1.27 (0.94-1.74)	0.127	0.217	1.02 (0.69-1.52)	0.907	NA	NA	NA	NA
OID00412	RAGE	Receptor for advanced glycosylation end products (RAGE)	Q15109	CARDIOVASCULAR II	1.55 (1.13-2.17)	0.00807	0.0244	1.37 (0.89-2.13)	0.154	NA	NA	NA	NA
OID00645	RARRES2	Retinoic acid receptor responder protein 2 (RARRES2)	Q99969	CARDIOVASCULAR III	1.11 (0.82-1.5)	0.507	0.609	0.77 (0.52-1.14)	0.194	NA	NA	NA	NA
OID01231	REG1A	Lithostathine-1-alpha (REG1A)	P05451	CARDIOMETABOLIC	1.78 (1.27-2.61)	0.00169	0.00749	1 (0.6-1.64)	0.998	NA	NA	NA	NA
OID01280	REG3A	Regenerating islet-derived protein 3-alpha (REG3A)	Q06141	CARDIOMETABOLIC	2.35 (1.23-4.57)	0.0104	0.0293	1.42 (0.64-3.16)	0.386	NA	NA	NA	NA
OID01184	REG4	Regenerating islet-derived protein 4 (REG4)	Q9BYZ8	METABOLISM	1.38 (1.02-1.9)	0.0432	0.0927	0.98 (0.65-1.48)	0.926	NA	NA	NA	NA
OID01489	RELT	Tumor necrosis factor receptor superfamily member 19L (RELT)	Q969Z4	DEVELOPMENT	2.61 (1.7-4.22)	3.51e-05	0.000548	1.54 (0.85-2.83)	0.156	NA	NA	NA	NA
OID00423	REN	Renin (REN)	P00797	CARDIOVASCULAR II	1.38 (1.02-1.89)	0.0391	0.0859	1.14 (0.77-1.71)	0.513	NA	NA	NA	NA
OID00603	RETN	Resistin (RETN)	Q9HD89	CARDIOVASCULAR III	1.79 (1.29-2.56)	0.000942	0.00491	1.35 (0.9-2.06)	0.152	NA	NA	NA	NA
OID01211	RNASE3	Eosinophil cationic protein (RNASE3)	P12724	METABOLISM	1.21 (0.9-1.66)	0.216	0.333	1.02 (0.71-1.45)	0.916	NA	NA	NA	NA
OID01485	ROBO1	Roundabout homolog 1 (ROBO1)	Q9Y6N7	DEVELOPMENT	1 (0.74-1.34)	0.978	0.984	1.15 (0.79-1.68)	0.463	NA	NA	NA	NA
OID01209	ROR1	Inactive tyrosine-protein kinase transmembrane receptor ROR1 (ROR1)	Q01973	METABOLISM	1.71 (1.23-2.43)	0.00184	0.00765	0.95 (0.59-1.56)	0.848	NA	NA	NA	NA
OID01193	RTN4R	Reticulon-4 receptor (RTN4R)	Q9BZR6	METABOLISM	1.59 (1.17-2.21)	0.00381	0.0137	0.93 (0.61-1.41)	0.725	NA	NA	NA	NA
OID01131	S100P	NA	P25815	METABOLISM	NA	NA	NA	NA	NA	NA	NA	NA	NA
OID01269	SAA4	Serum amyloid A-4 protein (SAA4)	P35542	CARDIOMETABOLIC	0.85 (0.63-1.15)	0.301	0.416	0.79 (0.53-1.15)	0.222	NA	NA	NA	NA
OID01459	SCARF1	Scavenger receptor class F member 1 (SCARF1)	Q14162	DEVELOPMENT	1.32 (0.98-1.82)	0.0749	0.142	1.33 (0.92-1.97)	0.139	NA	NA	NA	NA
OID00408	SCF	Stem cell factor (SCF)	P21583	CARDIOVASCULAR II	0.93 (0.69-1.25)	0.627	0.716	0.54 (0.35-0.8)	0.00306	NA	NA	NA	NA
OID01474	SCGB3A1	Secretoglobin family 3A member 1 (SCGB3A1)	Q96QR1	DEVELOPMENT	0.94 (0.7-1.27)	0.692	0.76	1.02 (0.68-1.53)	0.94	NA	NA	NA	NA
OID00636	SCGB3A2	Secretoglobin family 3A member 2 (SCGB3A2)	Q96PL1	CARDIOVASCULAR III	1.06 (0.79-1.44)	0.688	0.757	1.08 (0.71-1.63)	0.727	NA	NA	NA	NA
OID01202	SDC4	Syndecan-4 (SDC4)	P31431	METABOLISM	0.79 (0.58-1.07)	0.126	0.216	0.98 (0.67-1.42)	0.906	NA	NA	NA	NA
OID00596	SELE	E-selectin (SELE)	P16581	CARDIOVASCULAR III	1.43 (1.05-1.96)	0.0253	0.0586	1.71 (1.15-2.62)	0.00942	NA	NA	NA	NA
OID01249	SELL	L-selectin (SELL)	P14151	CARDIOMETABOLIC	0.79 (0.57-1.07)	0.139	0.232	0.84 (0.59-1.22)	0.352	NA	NA	NA	NA
OID00574	SELP	P-selectin (SELP)	P16109	CARDIOVASCULAR III	1.21 (0.9-1.64)	0.216	0.333	1.48 (1.02-2.2)	0.0435	NA	NA	NA	NA
OID01147	SEMA3F	Semaphorin-3F (SEMA3F)	Q13275	METABOLISM	1.78 (1.29-2.53)	0.000703	0.00403	1.38 (0.91-2.15)	0.138	NA	NA	NA	NA
OID01461	SEMA7A	Semaphorin-7A (SEMA7A)	O75326	DEVELOPMENT	1.25 (0.92-1.75)	0.162	0.262	1.04 (0.72-1.53)	0.841	NA	NA	NA	NA
OID00422	SERPINA12	Serpin A12 (SERPINA12)	Q8IW75	CARDIOVASCULAR II	1.7 (1.23-2.44)	0.00246	0.00949	1.57 (1.04-2.44)	0.035	1.32 (0.87-2.05)	0.198	1.4 (0.82-2.45)	0.222
OID01229	SERPINA5	Plasma serine protease inhibitor (SERPINA5)	P05154	CARDIOMETABOLIC	0.72 (0.53-0.98)	0.039	0.0859	0.65 (0.43-0.96)	0.0352	NA	NA	NA	NA
OID01232	SERPINA7	Thyroxine-binding globulin (SERPINA7)	P05543	CARDIOMETABOLIC	0.75 (0.54-1.01)	0.0624	0.126	0.74 (0.5-1.08)	0.121	NA	NA	NA	NA
OID01142	SERPINB6	Serpin B6 (SERPINB6)	P35237	METABOLISM	1.19 (0.88-1.61)	0.266	0.38	1.19 (0.82-1.73)	0.365	NA	NA	NA	NA
OID01141	SERPINB8	Serpin B8 (SERPINB8)	P50452	METABOLISM	1.78 (0.91-3.56)	0.0924	0.167	1.56 (0.71-3.49)	0.269	NA	NA	NA	NA
OID00628	SHPS-1	Tyrosine-protein phosphatase non-receptor type substrate 1 (SHPS-1)	P78324	CARDIOVASCULAR III	2.08 (1.47-3.03)	8.14e-05	0.000803	1.5 (0.96-2.38)	0.0786	NA	NA	NA	NA
OID01160	SIGLEC7	Sialic acid-binding Ig-like lectin 7 (SIGLEC7)	Q9Y286	METABOLISM	1.21 (0.9-1.65)	0.218	0.334	1.06 (0.73-1.52)	0.757	NA	NA	NA	NA
OID01430	SIRPB1	Signal-regulatory protein beta-1 (SIRPB1)	O00241	DEVELOPMENT	1.83 (1.29-2.72)	0.00134	0.00669	1.17 (0.72-1.91)	0.533	NA	NA	NA	NA
OID00383	SLAMF7	SLAM family member 7 (SLAMF7)	Q9NQ25	CARDIOVASCULAR II	1.17 (0.87-1.59)	0.295	0.41	1.19 (0.81-1.75)	0.366	NA	NA	NA	NA
OID01163	SNAP23	Synaptosomal-associated protein 23 (SNAP23)	O00161	METABOLISM	0.99 (0.74-1.34)	0.968	0.977	1.24 (0.86-1.8)	0.253	NA	NA	NA	NA
OID01439	SNAP29	Synaptosomal-associated protein 29 (SNAP29)	O95721	DEVELOPMENT	1.14 (0.85-1.54)	0.394	0.507	1.31 (0.9-1.93)	0.162	NA	NA	NA	NA
OID01222	SOD1	Superoxide dismutase (Cu-Zn) (SOD1)	P00441	CARDIOMETABOLIC	0.76 (0.39-1.45)	0.407	0.517	0.83 (0.36-1.9)	0.655	NA	NA	NA	NA
OID00413	SOD2	Superoxide dismutase (Mn), mitochondrial (SOD2)	P04179	CARDIOVASCULAR II	1.04 (0.77-1.4)	0.81	0.851	1.47 (1-2.21)	0.0566	NA	NA	NA	NA
OID00435	SORT1	Sortilin (SORT1)	Q99523	CARDIOVASCULAR II	1.32 (0.98-1.8)	0.0748	0.142	1.42 (1-2.06)	0.0558	NA	NA	NA	NA
OID01174	SOST	Sclerostin (SOST)	Q9BQB4	METABOLISM	1.69 (1.23-2.39)	0.00172	0.00749	1.1 (0.74-1.63)	0.649	NA	NA	NA	NA
OID01287	SPARCL1	SPARC-like protein 1 (SPARCL1)	Q14515	CARDIOMETABOLIC	1.74 (1.27-2.46)	0.00101	0.00521	1.44 (0.96-2.21)	0.085	NA	NA	NA	NA
OID01415	SPINK1	Serine protease inhibitor Kazal-type 1 (SPINK1)	P00995	DEVELOPMENT	1.68 (1.2-2.46)	0.00444	0.0151	1.06 (0.65-1.74)	0.818	NA	NA	NA	NA
OID01481	SPINK5	Serine protease inhibitor Kazal-type 5 (SPINK5)	Q9NQ38	DEVELOPMENT	1.35 (0.99-1.89)	0.0637	0.128	0.93 (0.58-1.49)	0.763	NA	NA	NA	NA
OID01470	SPINT1	Kunitz-type protease inhibitor 1 (SPINT1)	O43278	DEVELOPMENT	1.29 (0.95-1.81)	0.115	0.2	1.4 (0.98-2.08)	0.0715	NA	NA	NA	NA
OID01408	SPINT2	Kunitz-type protease inhibitor 2 (SPINT2)	O43291	DEVELOPMENT	1.5 (1.11-2.08)	0.0108	0.0302	1.54 (1.04-2.31)	0.0342	2.01 (1.26-3.39)	0.00523	2.09 (1.22-3.87)	0.0111
OID00599	SPON1	Spondin-1 (SPON1)	Q9HCB6	CARDIOVASCULAR III	1.6 (1.17-2.25)	0.00429	0.0147	1.32 (0.9-1.95)	0.16	NA	NA	NA	NA
OID00416	SPON2	Spondin-2 (SPON2)	Q9BUD6	CARDIOVASCULAR II	2.06 (1.48-2.97)	4.72e-05	0.000637	1.53 (1.01-2.35)	0.0475	4.72 (0.99-35.3)	0.105	2.96 (0.74-40.3)	0.373
OID00388	SRC	Proto-oncogene tyrosine-protein kinase Src (SRC)	P12931	CARDIOVASCULAR II	0.84 (0.62-1.14)	0.269	0.383	0.86 (0.59-1.26)	0.436	NA	NA	NA	NA
OID01182	SSC4D	Scavenger receptor cysteine-rich domain-containing group B protein (SSC4D)	Q8WTU2	METABOLISM	0.85 (0.63-1.15)	0.306	0.419	0.76 (0.5-1.13)	0.181	NA	NA	NA	NA
OID00634	ST2	ST2 protein (ST2)	Q01638	CARDIOVASCULAR III	1.53 (1.11-2.17)	0.0116	0.0321	1.33 (0.91-1.97)	0.144	NA	NA	NA	NA
OID01252	ST6GAL1	Beta-galactoside alpha-2,6-sialyltransferase 1 (ST6GAL1)	P15907	CARDIOMETABOLIC	1.08 (0.8-1.45)	0.629	0.716	1.01 (0.7-1.45)	0.978	NA	NA	NA	NA
OID01465	STIP1	Stress-induced-phosphoprotein 1 (STIP1)	P31948	DEVELOPMENT	1.01 (0.75-1.36)	0.965	0.976	1.23 (0.86-1.8)	0.269	NA	NA	NA	NA
OID00392	STK4	Serine/threonine-protein kinase 4 (STK4)	Q13043	CARDIOVASCULAR II	1.09 (0.81-1.48)	0.564	0.663	1.38 (0.94-2.09)	0.115	NA	NA	NA	NA
OID01185	SUMF2	Sulfatase-modifying factor 2 (SUMF2)	Q8NBJ7	METABOLISM	1.57 (1.15-2.18)	0.00556	0.0179	1.64 (1.12-2.46)	0.0141	2.25 (1.41-3.84)	0.00138	2.87 (1.61-5.69)	0.000909
OID01259	TCN2	Transcobalamin-2 (TCN2)	P20062	CARDIOMETABOLIC	1.24 (0.92-1.71)	0.164	0.264	1.13 (0.75-1.73)	0.559	NA	NA	NA	NA
OID00399	TF	Tissue factor (TF)	P13726	CARDIOVASCULAR II	2.1 (1.51-3)	2.67e-05	0.000471	1.53 (0.98-2.44)	0.0651	NA	NA	NA	NA
OID01130	TFF2	Trefoil factor 2 (TFF2)	Q03403	METABOLISM	1.87 (1.33-2.72)	0.000524	0.00326	1.02 (0.63-1.67)	0.927	NA	NA	NA	NA
OID00573	TFF3	Trefoil factor 3 (TFF3)	Q07654	CARDIOVASCULAR III	3 (1.85-5.26)	3.58e-05	0.000548	1.82 (1.04-3.42)	0.0463	1.19 (0.78-1.8)	0.419	0.83 (0.42-1.55)	0.558
OID00590	TFPI	Tissue factor pathway inhibitor (TFPI)	P10646	CARDIOVASCULAR III	1.05 (0.78-1.42)	0.734	0.798	0.96 (0.65-1.4)	0.828	NA	NA	NA	NA
OID01291	TGFBI	Transforming growth factor-beta-induced protein ig-h3 (TGFBI)	Q15582	CARDIOMETABOLIC	0.94 (0.7-1.27)	0.697	0.764	1.04 (0.7-1.53)	0.859	NA	NA	NA	NA
OID01279	TGFBR3	Transforming growth factor beta receptor type 3 (TGFBR3)	Q03167	CARDIOMETABOLIC	1.51 (1.11-2.08)	0.0098	0.0279	1.45 (0.96-2.21)	0.0798	NA	NA	NA	NA
OID00462	TGM2	Protein-glutamine gamma-glutamyltransferase 2 (TGM2)	P21980	CARDIOVASCULAR II	0.78 (0.57-1.05)	0.109	0.192	0.96 (0.66-1.39)	0.828	NA	NA	NA	NA
OID00427	THBS2	Thrombospondin-2 (THBS2)	P35442	CARDIOVASCULAR II	1.73 (1.26-2.42)	0.000896	0.00473	1.75 (1.16-2.7)	0.009	2.52 (0.99-7.98)	0.0933	4.01 (1.16-16.9)	0.04
OID01268	THBS4	Thrombospondin-4 (THBS4)	P35443	CARDIOMETABOLIC	1.4 (1.03-1.93)	0.0353	0.079	1.1 (0.76-1.58)	0.602	NA	NA	NA	NA
OID01124	THOP1	Thimet oligopeptidase (THOP1)	P52888	METABOLISM	1.17 (0.87-1.59)	0.315	0.43	1.49 (1.04-2.22)	0.0382	NA	NA	NA	NA
OID00452	THPO	Thrombopoietin (THPO)	P40225	CARDIOVASCULAR II	1.22 (0.91-1.67)	0.191	0.298	1.26 (0.88-1.85)	0.217	NA	NA	NA	NA
OID01270	TIE1	Tyrosine-protein kinase receptor Tie-1 (TIE1)	P35590	CARDIOMETABOLIC	1.45 (1.07-2.01)	0.0192	0.0471	1.68 (1.15-2.51)	0.00918	1.59 (1.02-2.58)	0.0465	1.45 (0.84-2.58)	0.185
OID00398	TIE2	Angiopoietin-1 receptor (TIE2)	Q02763	CARDIOVASCULAR II	0.86 (0.63-1.16)	0.318	0.432	0.91 (0.62-1.31)	0.603	NA	NA	NA	NA
OID01298	TIMD4	T-cell immunoglobulin and mucin domain-containing protein 4 (TIMD4)	Q96H15	CARDIOMETABOLIC	1.72 (1.25-2.44)	0.0014	0.00676	1.52 (1.03-2.27)	0.0356	1.32 (0.87-2.02)	0.192	1.11 (0.65-1.9)	0.699
OID01224	TIMP1	Metalloproteinase inhibitor 1 (TIMP1)	P01033	CARDIOMETABOLIC	2.41 (1.67-3.63)	7.73e-06	0.000209	1.85 (1.22-2.92)	0.00526	1.85 (1.19-2.97)	0.00769	1.93 (1.13-3.45)	0.0194
OID00585	TIMP4	Metalloproteinase inhibitor 4 (TIMP4)	Q99727	CARDIOVASCULAR III	1.61 (1.18-2.24)	0.00316	0.0118	0.93 (0.59-1.43)	0.732	NA	NA	NA	NA
OID01136	TINAGL1	Tubulointerstitial nephritis antigen-like (TINAGL1)	Q9GZM7	METABOLISM	1.59 (1.16-2.23)	0.00491	0.0166	1.12 (0.75-1.68)	0.585	NA	NA	NA	NA
OID00588	TLT-2	Trem-like transcript 2 protein (TLT-2)	Q5T2D2	CARDIOVASCULAR III	1.19 (0.88-1.62)	0.26	0.376	1.01 (0.7-1.49)	0.959	NA	NA	NA	NA
OID00428	TM	Thrombomodulin TM	P07204	CARDIOVASCULAR II	2.05 (1.46-2.97)	6.69e-05	0.000733	1.44 (0.93-2.28)	0.107	NA	NA	NA	NA
OID01412	TMSB10	Thymosin beta-10 (TMSB10)	P63313	DEVELOPMENT	1.7 (1.23-2.4)	0.00171	0.00749	1.56 (1.04-2.38)	0.0342	2.4 (1.48-4.16)	0.000861	2.98 (1.65-6.03)	0.000837
OID01265	TNC	Tenascin (TNC)	P24821	CARDIOMETABOLIC	1.52 (1.12-2.11)	0.00949	0.0274	1.56 (1.06-2.35)	0.0269	1.47 (0.97-2.31)	0.0771	1.57 (0.95-2.66)	0.0784
OID00649	TNF-R1	Tumor necrosis factor receptor 1 (TNF-R1)	P19438	CARDIOVASCULAR III	2.94 (1.91-4.85)	5.15e-06	0.000158	1.67 (0.94-3.03)	0.082	NA	NA	NA	NA
OID00567	TNF-R2	Tumor necrosis factor receptor 2 (TNF-R2)	P20333	CARDIOVASCULAR III	1.93 (1.32-2.97)	0.00159	0.0073	1.29 (0.83-1.94)	0.225	NA	NA	NA	NA
OID00391	TNFRSF10A	Tumor necrosis factor receptor superfamily member 10A (TNFRSF10A)	O00220	CARDIOVASCULAR II	1.98 (1.38-2.94)	0.000406	0.00259	1.3 (0.81-2.12)	0.273	NA	NA	NA	NA
OID00594	TNFRSF10C	Tumor necrosis factor receptor superfamily member 10C (TNFRSF10C)	O14798	CARDIOVASCULAR III	1.23 (0.91-1.67)	0.186	0.292	1.01 (0.69-1.46)	0.978	NA	NA	NA	NA
OID00394	TNFRSF11A	Tumor necrosis factor receptor superfamily member 11A (TNFRSF11A)	Q9Y6Q6	CARDIOVASCULAR II	3 (1.93-4.95)	4.59e-06	0.000157	1.79 (0.99-3.32)	0.0583	NA	NA	NA	NA
OID00461	TNFRSF13B	Tumor necrosis factor receptor superfamily member 13B (TNFRSF13B)	O14836	CARDIOVASCULAR II	1.76 (1.26-2.53)	0.00142	0.00679	1.28 (0.85-1.96)	0.243	NA	NA	NA	NA
OID00563	TNFRSF14	Tumor necrosis factor receptor superfamily member 14 (TNFRSF14)	Q92956	CARDIOVASCULAR III	2.3 (1.53-3.63)	0.000168	0.00126	1.39 (0.81-2.42)	0.231	NA	NA	NA	NA
OID00617	TNFSF13B	Tumor necrosis factor ligand superfamily member 13B (TNFSF13B)	Q9Y275	CARDIOVASCULAR III	1.21 (0.89-1.64)	0.223	0.336	1.28 (0.88-1.88)	0.204	NA	NA	NA	NA
OID01260	TNXB	Tenascin-X (TNXB)	P22105	CARDIOMETABOLIC	0.83 (0.6-1.12)	0.233	0.347	1.04 (0.69-1.51)	0.858	NA	NA	NA	NA
OID00635	t-PA	Tissue-type plasminogen activator (t-PA)	P00750	CARDIOVASCULAR III	1.28 (0.95-1.75)	0.11	0.193	1.05 (0.73-1.53)	0.791	NA	NA	NA	NA
OID01490	TPP1	Tripeptidyl-peptidase 1 (TPP1)	O14773	DEVELOPMENT	1.09 (0.81-1.48)	0.571	0.667	1.22 (0.83-1.8)	0.317	NA	NA	NA	NA
OID00593	TR	Transferrin receptor protein 1 (TR)	P02786	CARDIOVASCULAR III	1.21 (0.9-1.64)	0.219	0.334	0.88 (0.59-1.29)	0.504	NA	NA	NA	NA
OID00396	TRAIL-R2	TNF-related apoptosis-inducing ligand receptor 2 (TRAIL-R2)	O14763	CARDIOVASCULAR II	2.04 (1.38-3.19)	0.000896	0.00473	1.14 (0.73-1.94)	0.583	NA	NA	NA	NA
OID00606	TR-AP	Tartrate-resistant acid phosphatase type 5 (TR-AP)	P13686	CARDIOVASCULAR III	1.16 (0.86-1.57)	0.34	0.455	0.95 (0.64-1.4)	0.804	NA	NA	NA	NA
OID01196	TSHB	Thyrotropin subunit beta (TSHB)	P01222	METABOLISM	1.07 (0.79-1.44)	0.665	0.739	0.99 (0.68-1.43)	0.958	NA	NA	NA	NA
OID01176	TXNDC5	Thioredoxin domain-containing protein 5 (TXNDC5)	Q8NBS9	METABOLISM	1.72 (1.25-2.44)	0.00139	0.00676	1.58 (1.06-2.44)	0.0299	1.95 (1.28-3.09)	0.00254	2.56 (1.52-4.6)	0.000748
OID01153	TYMP	Thymidine phosphorylase (TYMP)	P19971	METABOLISM	1.33 (0.99-1.82)	0.0656	0.13	1.37 (0.95-2.02)	0.103	NA	NA	NA	NA
OID01190	TYRO3	Tyrosine-protein kinase receptor TYRO3 (TYRO3)	Q06418	METABOLISM	1.31 (0.97-1.81)	0.0863	0.158	1.09 (0.76-1.58)	0.635	NA	NA	NA	NA
OID01237	UMOD	Uromodulin (UMOD)	P07911	CARDIOMETABOLIC	0.37 (0.24-0.54)	1.05e-06	7.57e-05	0.62 (0.38-0.99)	0.0503	NA	NA	NA	NA
OID00631	uPA	Urokinase-type plasminogen activator (uPA)	P00749	CARDIOVASCULAR III	1.91 (1.36-2.77)	0.000325	0.00213	2.03 (1.34-3.22)	0.00147	1.76 (1.12-2.89)	0.0174	1.71 (1.01-3.02)	0.0524
OID00620	U-PAR	Urokinase plasminogen activator surface receptor (U-PAR)	Q03405	CARDIOVASCULAR III	3.06 (2.01-4.95)	1.06e-06	7.57e-05	2.39 (1.44-4.18)	0.00119	1.96 (1.24-3.29)	0.00629	1.95 (1.06-3.85)	0.0411
OID01200	USP8	Ubiquitin carboxyl-terminal hydrolase 8 (USP8)	P40818	METABOLISM	1.23 (0.91-1.69)	0.176	0.28	1.39 (0.98-2.02)	0.0712	NA	NA	NA	NA
OID01295	VASN	Vasorin (VASN)	Q6EMK4	CARDIOMETABOLIC	1.55 (1.13-2.16)	0.00743	0.023	1.07 (0.68-1.67)	0.778	NA	NA	NA	NA
OID01257	VCAM1	Vascular cell adhesion protein 1 (VCAM1)	P19320	CARDIOMETABOLIC	2.05 (1.45-3)	8.78e-05	0.00084	1.48 (0.98-2.27)	0.0654	NA	NA	NA	NA
OID01194	VCAN	Versican core protein (VCAN)	P13611	METABOLISM	1.57 (1.14-2.24)	0.00881	0.0261	1.24 (0.81-1.92)	0.317	NA	NA	NA	NA
OID00468	VEGFD	Vascular endothelial growth factor D (VEGFD)	O43915	CARDIOVASCULAR II	1.9 (1.38-2.7)	0.000171	0.00127	1.98 (1.33-3.06)	0.00121	3.07 (1.25-8.41)	0.0208	3 (1.05-10.1)	0.0586
OID00429	VSIG2	V-set and immunoglobulin domain-containing protein 2 (VSIG2)	Q96IQ7	CARDIOVASCULAR II	2.39 (1.65-3.6)	1.35e-05	0.000282	1.38 (0.84-2.33)	0.21	NA	NA	NA	NA
OID01448	VSIG4	V-set and immunoglobulin domain-containing protein 4 (VSIG4)	Q9Y279	DEVELOPMENT	3.03 (1.99-4.9)	1.32e-06	7.57e-05	1.79 (1.08-3.1)	0.0281	1.23 (0.81-1.88)	0.33	1.13 (0.61-2.04)	0.68
OID00651	vWF	von Willebrand factor (vWF)	P04275	CARDIOVASCULAR III	0.98 (0.73-1.32)	0.883	0.909	0.86 (0.59-1.25)	0.432	NA	NA	NA	NA
OID01440	WFIKKN2	WAP, Kazal, immunoglobulin, Kunitz and NTR domain-containing protein 2 (WFIKKN2)	Q8TEU8	DEVELOPMENT	1.37 (1.01-1.9)	0.0459	0.0975	1.13 (0.73-1.76)	0.592	NA	NA	NA	NA
OID00433	XCL1	Lymphotactin (XCL1)	P47992	CARDIOVASCULAR II	1.74 (1.26-2.47)	0.00104	0.0053	1.72 (1.15-2.66)	0.0104	2.43 (1.24-5.43)	0.0194	2.8 (1.23-7.61)	0.0259
OID01478	XG	Glycoprotein Xg (XG)	P55808	DEVELOPMENT	1.69 (1.2-2.52)	0.00551	0.0179	0.68 (0.32-1.33)	0.281	NA	NA	NA	NA

## Sheet: Supplemental Table 4
Supplemental Table 4: CATHGEN sensitivity analyses including hyperlipidemia and hemoglobin in multivariate model
OlinkID	Assay	Uniprot ID	Panel	OR (95% CI)	p
OID01405	ACAN	P16112	DEVELOPMENT	1.01 (0.66-1.54)	0.9
OID00457	ACE2	Q9BYF1	CARDIOVASCULAR II	1.43 (0.97-2.12)	0.07
OID01129	ACP6	Q9NPH0	METABOLISM	0.95 (0.64-1.38)	0.8
OID00385	ADAM-TS13	Q76LX8	CARDIOVASCULAR II	1.15 (0.79-1.69)	0.5
OID01180	ADGRE2	Q9UHX3	METABOLISM	0.94 (0.6-1.45)	0.8
OID01152	ADGRG2	Q8IZP9	METABOLISM	0.69 (0.46-1)	0.06
OID00381	ADM	P35318	CARDIOVASCULAR II	1.62 (1.07-2.54)	0.03
OID00448	AGRP	O00253	CARDIOVASCULAR II	1.37 (0.85-2.25)	0.2
OID01123	AHCY	P23526	METABOLISM	0.78 (0.53-1.14)	0.2
OID00572	ALCAM	Q13740	CARDIOVASCULAR III	1.36 (0.91-2.07)	0.1
OID01156	ALDH1A1	P00352	METABOLISM	0.75 (0.49-1.12)	0.2
OID00430	AMBP	P02760	CARDIOVASCULAR II	0.85 (0.55-1.31)	0.5
OID01226	ANG	P03950	CARDIOMETABOLIC	0.81 (0.53-1.23)	0.3
OID00380	ANGPT1	Q15389	CARDIOVASCULAR II	1.29 (0.89-1.88)	0.2
OID01132	ANGPT2	O15123	METABOLISM	1.63 (1.09-2.49)	0.02
OID01150	ANGPTL1	O95841	METABOLISM	1.53 (1.01-2.35)	0.05
OID01306	ANGPTL3	Q9Y5C1	CARDIOMETABOLIC	1.4 (0.94-2.13)	0.1
OID01413	ANGPTL4	Q9BY76	DEVELOPMENT	1.91 (1.22-3.06)	0.006
OID01134	ANGPTL7	O43827	METABOLISM	1.02 (0.69-1.51)	0.9
OID01159	ANXA11	P50995	METABOLISM	1.07 (0.74-1.55)	0.7
OID01158	ANXA4	P09525	METABOLISM	1.98 (0.93-4.35)	0.08
OID01294	AOC3	Q16853	CARDIOMETABOLIC	1.66 (1.09-2.58)	0.02
OID01164	APEX1	P27695	METABOLISM	1.11 (0.78-1.57)	0.6
OID01151	APLP1	P51693	METABOLISM	0.58 (0.37-0.87)	0.01
OID00611	AP-N	P15144	CARDIOVASCULAR III	1.09 (0.76-1.59)	0.6
OID01221	APOM	O95445	CARDIOMETABOLIC	0.71 (0.48-1.04)	0.08
OID01409	APP	P05067	DEVELOPMENT	0.96 (0.67-1.39)	0.8
OID01199	ARG1	P05089	METABOLISM	0.85 (0.35-2.11)	0.7
OID01479	ARSA	P15289	DEVELOPMENT	1.33 (0.9-1.98)	0.2
OID00612	AXL	P30530	CARDIOVASCULAR III	1.48 (0.97-2.31)	0.07
OID00597	AZU1	P20160	CARDIOVASCULAR III	0.89 (0.62-1.26)	0.5
OID01421	B4GALT1	P15291	DEVELOPMENT	1.19 (0.77-1.85)	0.4
OID01466	B4GAT1	O43505	DEVELOPMENT	0.77 (0.51-1.13)	0.2
OID01197	BAG6	P46379	METABOLISM	1.36 (0.95-2)	0.1
OID01429	BCAM	P50895	DEVELOPMENT	1.1 (0.76-1.62)	0.6
OID00581	BLM hydrolase	Q13867	CARDIOVASCULAR III	1.11 (0.78-1.6)	0.6
OID01424	BLVRB	P30043	DEVELOPMENT	0.71 (0.46-1.04)	0.1
OID00379	BMP-6	P22004	CARDIOVASCULAR II	1.42 (0.97-2.12)	0.08
OID00455	BNP	P16860	CARDIOVASCULAR II	1.83 (0.77-4.44)	0.2
OID00386	BOC	Q9BWV1	CARDIOVASCULAR II	1.3 (0.9-1.96)	0.2
OID01436	BST1	Q10588	DEVELOPMENT	1.07 (0.73-1.56)	0.7
OID01301	C1QTNF1	Q9BXJ1	CARDIOMETABOLIC	1.27 (0.87-1.88)	0.2
OID01233	C2	P06681	CARDIOMETABOLIC	0.79 (0.53-1.15)	0.2
OID01223	CA1	P00915	CARDIOMETABOLIC	0.87 (0.6-1.26)	0.5
OID01146	CA13	Q8N1Q1	METABOLISM	1.34 (0.92-1.99)	0.1
OID01477	CA2	P00918	DEVELOPMENT	1.01 (0.7-1.46)	1
OID01235	CA3	P07451	CARDIOMETABOLIC	0.81 (0.53-1.18)	0.3
OID01261	CA4	P22748	CARDIOMETABOLIC	0.61 (0.37-0.96)	0.04
OID00464	CA5A	P35218	CARDIOVASCULAR II	1.93 (1.26-3.1)	0.004
OID01452	CA6	P23280	DEVELOPMENT	0.53 (0.33-0.81)	0.005
OID01186	CANT1	Q8WVQ1	METABOLISM	0.96 (0.65-1.42)	0.8
OID00630	CASP-3	P42574	CARDIOVASCULAR III	1.29 (0.88-1.92)	0.2
OID01144	CCDC80	Q76M96	METABOLISM	1.52 (0.98-2.4)	0.07
OID01292	CCL14	Q16627	CARDIOMETABOLIC	1.82 (1.14-2.97)	0.01
OID00629	CCL15	Q16663	CARDIOVASCULAR III	1.07 (0.67-1.69)	0.8
OID00654	CCL16	O15467	CARDIOVASCULAR III	1.92 (1.25-3.1)	0.004
OID00439	CCL17	Q92583	CARDIOVASCULAR II	1.29 (0.89-1.91)	0.2
OID01276	CCL18	P55774	CARDIOMETABOLIC	1.22 (0.83-1.79)	0.3
OID01427	CCL21	O00585	DEVELOPMENT	1.26 (0.86-1.85)	0.2
OID00592	CCL24	O00175	CARDIOVASCULAR III	1.09 (0.74-1.6)	0.7
OID00440	CCL3	P10147	CARDIOVASCULAR II	1.36 (0.93-2.07)	0.1
OID01246	CCL5	P13501	CARDIOMETABOLIC	1.06 (0.73-1.54)	0.8
OID01447	CD109	Q6YHK3	DEVELOPMENT	1.01 (0.69-1.48)	0.9
OID00577	CD163	Q86VB7	CARDIOVASCULAR III	1.35 (0.92-2.04)	0.1
OID01127	CD164	Q04900	METABOLISM	1.2 (0.82-1.76)	0.3
OID01442	CD177	Q8N6Q3	DEVELOPMENT	1.04 (0.72-1.52)	0.8
OID01187	CD1C	P29017	METABOLISM	0.75 (0.5-1.1)	0.2
OID01491	CD209	Q9NNX6	DEVELOPMENT	0.96 (0.66-1.4)	0.8
OID01133	CD2AP	Q9Y5K6	METABOLISM	1.29 (0.89-1.9)	0.2
OID01422	CD300LG	Q6UXG3	DEVELOPMENT	0.83 (0.48-1.45)	0.5
OID00466	CD4	P01730	CARDIOVASCULAR II	1.05 (0.69-1.62)	0.8
OID00382	CD40-L	P29965	CARDIOVASCULAR II	1.34 (0.92-1.98)	0.1
OID01251	CD46	P15529	CARDIOMETABOLIC	1.09 (0.73-1.64)	0.7
OID01473	CD58	P19256	DEVELOPMENT	1.05 (0.73-1.52)	0.8
OID01248	CD59	P13987	CARDIOMETABOLIC	1.12 (0.66-1.91)	0.7
OID01467	CD69	Q07108	DEVELOPMENT	1.22 (0.83-1.8)	0.3
OID01426	CD74	P04233	DEVELOPMENT	1.01 (0.63-1.64)	1
OID01157	CD79B	P40259	METABOLISM	1.77 (1.13-2.83)	0.01
OID00420	CD84	Q9UIB8	CARDIOVASCULAR II	1.27 (0.89-1.85)	0.2
OID00639	CD93	Q9NPY3	CARDIOVASCULAR III	1.31 (0.86-2.03)	0.2
OID01445	CD97	P48960	DEVELOPMENT	0.88 (0.57-1.35)	0.6
OID01458	CD99L2	Q8TCZ2	DEVELOPMENT	1.54 (0.94-2.6)	0.1
OID01245	CDH1	P12830	CARDIOMETABOLIC	1.47 (0.94-2.34)	0.1
OID01189	CDH2	P19022	METABOLISM	1.58 (1.05-2.45)	0.03
OID00587	CDH5	P33151	CARDIOVASCULAR III	0.76 (0.51-1.11)	0.2
OID01143	CDHR5	Q9HBB8	METABOLISM	0.75 (0.49-1.12)	0.2
OID01441	CDON	Q4KMG0	DEVELOPMENT	1.03 (0.71-1.48)	0.9
OID00436	CEACAM8	P31997	CARDIOVASCULAR II	1.51 (1.02-2.35)	0.05
OID01263	CES1	P23141	CARDIOMETABOLIC	1.4 (0.95-2.09)	0.09
OID01302	CFHR5	Q9BXR6	CARDIOMETABOLIC	0.91 (0.62-1.34)	0.6
OID01450	CGA	P01215	DEVELOPMENT	1.05 (0.58-1.93)	0.9
OID00633	CHI3L1	P36222	CARDIOVASCULAR III	1.37 (0.9-2.14)	0.2
OID00605	CHIT1	Q13231	CARDIOVASCULAR III	1.25 (0.86-1.87)	0.3
OID01216	CHL1	O00533	CARDIOMETABOLIC	1.02 (0.68-1.55)	0.9
OID01170	CHRDL2	Q6WN34	METABOLISM	1.27 (0.88-1.85)	0.2
OID01416	CLEC11A	Q9Y240	DEVELOPMENT	1.67 (1.1-2.6)	0.02
OID01451	CLEC14A	Q86T13	DEVELOPMENT	1.39 (0.87-2.26)	0.2
OID01135	CLEC5A	Q9NY25	METABOLISM	1.29 (0.79-2.14)	0.3
OID01120	CLMP	Q9H6B4	METABOLISM	1.34 (0.79-2.31)	0.3
OID01166	CLSTN2	Q9H4D0	METABOLISM	1.71 (1.14-2.65)	0.01
OID01168	CLUL1	Q15846	METABOLISM	1.27 (0.84-1.96)	0.3
OID01299	CNDP1	Q96KN2	CARDIOMETABOLIC	0.73 (0.5-1.06)	0.1
OID00586	CNTN1	Q12860	CARDIOVASCULAR III	0.76 (0.5-1.12)	0.2
OID01476	CNTN4	Q8IWV2	DEVELOPMENT	0.92 (0.61-1.35)	0.7
OID01418	COCH	O43405	DEVELOPMENT	0.88 (0.58-1.32)	0.5
OID01271	COL18A1	P39060	CARDIOMETABOLIC	1.6 (0.96-2.71)	0.07
OID00641	COL1A1	P02452	CARDIOVASCULAR III	0.85 (0.59-1.22)	0.4
OID01462	COLEC12	Q5KU26	DEVELOPMENT	1.71 (0.89-3.42)	0.1
OID01274	COMP	P49747	CARDIOMETABOLIC	1.22 (0.8-1.86)	0.3
OID01167	COMT	P21964	METABOLISM	1.47 (1-2.24)	0.06
OID00624	CPA1	P15085	CARDIOVASCULAR III	1.22 (0.82-1.83)	0.3
OID00632	CPB1	P15086	CARDIOVASCULAR III	1.32 (0.89-1.99)	0.2
OID01258	CR2	P20023	CARDIOMETABOLIC	0.84 (0.58-1.22)	0.4
OID01454	CRELD2	Q6UXH1	DEVELOPMENT	1.74 (1.14-2.75)	0.01
OID01468	CRHBP	P24387	DEVELOPMENT	0.69 (0.46-1.03)	0.08
OID01449	CRIM1	Q9NZV1	DEVELOPMENT	1.95 (1.24-3.16)	0.005
OID01191	CRKL	P46109	METABOLISM	1.35 (0.93-2)	0.1
OID01304	CRTAC1	Q9NQ79	CARDIOMETABOLIC	0.79 (0.52-1.2)	0.3
OID01225	CST3	P01034	CARDIOMETABOLIC	1.36 (0.76-2.47)	0.3
OID01437	CST6	Q15828	DEVELOPMENT	1.28 (0.81-2.04)	0.3
OID00575	CSTB	P04080	CARDIOVASCULAR III	2.04 (1.22-3.6)	0.009
OID00414	CTRC	Q99895	CARDIOVASCULAR II	1.36 (0.9-2.1)	0.1
OID00622	CTSD	P07339	CARDIOVASCULAR III	1.28 (0.86-1.91)	0.2
OID01400	CTSF	Q9UBX1	DEVELOPMENT	0.95 (0.63-1.42)	0.8
OID01171	CTSH	P09668	METABOLISM	0.79 (0.35-1.78)	0.6
OID00459	CTSL1	P07711	CARDIOVASCULAR II	1.82 (1.17-2.94)	0.01
OID01125	CTSO	P43234	METABOLISM	1.1 (0.76-1.62)	0.6
OID00643	CTSZ	Q9UBR2	CARDIOVASCULAR III	1 (0.66-1.55)	1
OID00404	CXCL1	P09341	CARDIOVASCULAR II	1.24 (0.84-1.86)	0.3
OID00601	CXCL16	Q9H2A7	CARDIOVASCULAR III	1.51 (0.96-2.42)	0.08
OID01205	DAB2	P98082	METABOLISM	1.17 (0.82-1.69)	0.4
OID01444	DAG1	Q14118	DEVELOPMENT	1.23 (0.86-1.79)	0.3
OID00444	DCN	P07585	CARDIOVASCULAR II	0.75 (0.49-1.13)	0.2
OID01128	DDC	P20711	METABOLISM	0.92 (0.58-1.43)	0.7
OID00424	DECR1	Q16698	CARDIOVASCULAR II	1.58 (1.06-2.42)	0.03
OID01277	DEFA1	P59665	CARDIOMETABOLIC	1.59 (0.99-2.83)	0.08
OID01145	DIABLO	Q9NR28	METABOLISM	0.94 (0.42-2.1)	0.9
OID00445	Dkk-1	O94907	CARDIOVASCULAR II	1.28 (0.88-1.88)	0.2
OID01407	DKK3	Q9UBP4	DEVELOPMENT	1.02 (0.64-1.61)	0.9
OID00598	DLK-1	P80370	CARDIOVASCULAR III	0.68 (0.41-1.09)	0.1
OID01266	DPP4	P27487	CARDIOMETABOLIC	0.91 (0.62-1.34)	0.6
OID01178	DPP7	Q9UHL4	METABOLISM	1.92 (0.92-4.14)	0.09
OID01411	DSC2	Q02487	DEVELOPMENT	1.4 (0.89-2.23)	0.1
OID01281	EFEMP1	Q12805	CARDIOMETABOLIC	2.06 (1.24-3.56)	0.006
OID00637	EGFR	P00533	CARDIOVASCULAR III	0.73 (0.49-1.08)	0.1
OID01254	ENG	P17813	CARDIOMETABOLIC	1.29 (0.88-1.89)	0.2
OID01138	ENO2	P09104	METABOLISM	1.21 (0.84-1.76)	0.3
OID05025	ENPP2	Q13822	DEVELOPMENT	1.35 (0.86-2.14)	0.2
OID01181	ENPP7	Q6UWV6	METABOLISM	1.15 (0.77-1.71)	0.5
OID01165	ENTPD5	O75356	METABOLISM	0.63 (0.41-0.94)	0.03
OID00610	Ep-CAM	P16422	CARDIOVASCULAR III	1.18 (0.79-1.79)	0.4
OID00569	EPHB4	P54760	CARDIOVASCULAR III	1.42 (0.84-2.42)	0.2
OID01434	ESAM	Q96AP7	DEVELOPMENT	1.29 (0.85-1.99)	0.2
OID01227	F11	P03951	CARDIOMETABOLIC	0.73 (0.49-1.07)	0.1
OID01239	F7	P08709	CARDIOMETABOLIC	0.97 (0.65-1.47)	0.9
OID00451	FABP2	P12104	CARDIOVASCULAR II	1.03 (0.7-1.51)	0.9
OID00589	FABP4	P15090	CARDIOVASCULAR III	1.81 (0.96-3.6)	0.08
OID01175	FAM3C	Q92520	METABOLISM	0.62 (0.36-1.06)	0.09
OID01282	FAP	Q12884	CARDIOMETABOLIC	1.16 (0.78-1.65)	0.4
OID00615	FAS	P25445	CARDIOVASCULAR III	1.19 (0.77-1.86)	0.4
OID01195	FBP1	P09467	METABOLISM	0.86 (0.58-1.26)	0.4
OID01486	FCER2	P06734	DEVELOPMENT	0.97 (0.65-1.49)	0.9
OID01244	FCGR2A	P12318	CARDIOMETABOLIC	1.2 (0.83-1.76)	0.3
OID01219	FCGR3B	O75015	CARDIOMETABOLIC	1.45 (1-2.16)	0.06
OID01290	FCN2	Q15485	CARDIOMETABOLIC	0.73 (0.48-1.07)	0.1
OID01126	FCRL1	Q96LA6	METABOLISM	0.94 (0.65-1.36)	0.7
OID01419	FCRL5	Q96RD9	DEVELOPMENT	1.12 (0.76-1.65)	0.6
OID01305	FETUB	Q9UGM5	CARDIOMETABOLIC	0.76 (0.5-1.13)	0.2
OID00410	FGF-21	Q9NSA1	CARDIOVASCULAR II	1.63 (1.08-2.49)	0.02
OID00415	FGF-23	Q9GZV9	CARDIOVASCULAR II	1.95 (1.16-3.46)	0.01
OID01201	FKBP4	Q02790	METABOLISM	1.26 (0.88-1.85)	0.2
OID00418	FS	P19883	CARDIOVASCULAR II	1.11 (0.73-1.7)	0.6
OID01471	FSTL3	O95633	DEVELOPMENT	1.93 (1.08-3.63)	0.03
OID01433	FUCA1	P04066	DEVELOPMENT	1.08 (0.75-1.57)	0.7
OID01492	FUT3/FUT5	Q11128,P21217	DEVELOPMENT	1.36 (0.91-2.06)	0.1
OID01188	GAL	P22466	METABOLISM	0.73 (0.49-1.08)	0.1
OID00578	Gal-3	P17931	CARDIOVASCULAR III	0.97 (0.66-1.42)	0.9
OID00626	Gal-4	P56470	CARDIOVASCULAR III	1.4 (0.89-2.23)	0.2
OID00406	Gal-9	O00182	CARDIOVASCULAR II	2.07 (1.26-3.53)	0.005
OID01286	GAS6	Q14393	CARDIOMETABOLIC	1.52 (1.03-2.3)	0.04
OID00595	GDF-15	Q99988	CARDIOVASCULAR III	1.81 (1.12-3.03)	0.02
OID00450	GDF-2	Q9UK05	CARDIOVASCULAR II	0.63 (0.41-0.93)	0.02
OID00417	GH	P01241	CARDIOVASCULAR II	1.31 (0.91-1.92)	0.2
OID01140	GHRL	Q9UBU3	METABOLISM	0.97 (0.63-1.47)	0.9
OID00407	GIF	P27352	CARDIOVASCULAR II	0.9 (0.6-1.32)	0.6
OID00419	GLO1	Q04760	CARDIOVASCULAR II	1.75 (1.18-2.68)	0.008
OID01137	GLRX	P35754	METABOLISM	0.74 (0.49-1.08)	0.1
OID01262	GNLY	P22749	CARDIOMETABOLIC	1.09 (0.73-1.61)	0.7
OID01234	GP1BA	P07359	CARDIOMETABOLIC	1.06 (0.74-1.52)	0.7
OID05026	GP6	Q9HCN6	CARDIOVASCULAR III	1.25 (0.85-1.84)	0.3
OID01154	GRAP2	O75791	METABOLISM	1.3 (0.9-1.92)	0.2
OID00579	GRN	P28799	CARDIOVASCULAR III	1.11 (0.74-1.69)	0.6
OID00454	GT	P51161	CARDIOVASCULAR II	1.11 (0.74-1.71)	0.6
OID01463	GUSB	P08236	DEVELOPMENT	1.21 (0.81-1.82)	0.4
OID00470	HAOX1	Q9UJM8	CARDIOVASCULAR II	2.11 (1.33-3.49)	0.002
OID01410	HAVCR2	Q8TDQ0	DEVELOPMENT	1.85 (1.11-3.19)	0.02
OID00449	HB-EGF	Q99075	CARDIOVASCULAR II	1.42 (0.99-2.08)	0.06
OID01169	HDGF	P51858	METABOLISM	1.32 (0.92-1.93)	0.1
OID00432	HO-1	P09601	CARDIOVASCULAR II	1.48 (1.01-2.24)	0.05
OID00460	hOSCAR	Q8IYS5	CARDIOVASCULAR II	1.49 (0.98-2.3)	0.07
OID00465	HSP 27	P04792	CARDIOVASCULAR II	0.77 (0.52-1.11)	0.2
OID01402	HTRA2	O43464	DEVELOPMENT	1.41 (0.95-2.12)	0.09
OID01230	ICAM1	P05362	CARDIOMETABOLIC	1.49 (1.03-2.21)	0.04
OID00646	ICAM-2	P13598	CARDIOVASCULAR III	1.15 (0.79-1.67)	0.5
OID01267	ICAM3	P32942	CARDIOMETABOLIC	0.98 (0.68-1.44)	0.9
OID00393	IDUA	P35475	CARDIOVASCULAR II	1.57 (1.07-2.36)	0.02
OID01431	IGF2R	P11717	DEVELOPMENT	1.07 (0.74-1.54)	0.7
OID00604	IGFBP-1	P08833	CARDIOVASCULAR III	1.49 (0.95-2.37)	0.08
OID00650	IGFBP-2	P18065	CARDIOVASCULAR III	1.4 (0.88-2.28)	0.2
OID01255	IGFBP3	P17936	CARDIOMETABOLIC	0.59 (0.37-0.89)	0.02
OID01264	IGFBP6	P24592	CARDIOMETABOLIC	0.63 (0.35-1.13)	0.1
OID00638	IGFBP-7	Q16270	CARDIOVASCULAR III	1.52 (0.99-2.38)	0.06
OID01192	IGFBPL1	Q8WX77	METABOLISM	1.72 (1.01-2.97)	0.05
OID00442	IgG Fc receptor II-b	P31994	CARDIOVASCULAR II	1.36 (0.91-2.06)	0.1
OID01240	IGLC2	P0DOY2	CARDIOMETABOLIC	1.38 (0.93-2.09)	0.1
OID01472	IL13RA1	P78552	DEVELOPMENT	1.04 (0.72-1.51)	0.8
OID00434	IL16	Q14005	CARDIOVASCULAR II	1.23 (0.85-1.8)	0.3
OID00403	IL-17D	Q8TAD2	CARDIOVASCULAR II	1.35 (0.88-2.12)	0.2
OID00566	IL-17RA	Q96F46	CARDIOVASCULAR III	1.07 (0.73-1.59)	0.7
OID00409	IL18	Q14116	CARDIOVASCULAR II	1.59 (1.07-2.41)	0.02
OID00640	IL-18BP	O95998	CARDIOVASCULAR III	1.47 (0.92-2.37)	0.1
OID00389	IL-1ra	P18510	CARDIOVASCULAR II	2.03 (1.28-3.35)	0.004
OID00400	IL1RL2	Q9HB29	CARDIOVASCULAR II	1.1 (0.75-1.64)	0.6
OID00613	IL-1RT1	P14778	CARDIOVASCULAR III	1.12 (0.76-1.65)	0.6
OID00627	IL-1RT2	P27930	CARDIOVASCULAR III	1.2 (0.81-1.81)	0.4
OID00402	IL-27	Q8NEV9,Q14213	CARDIOVASCULAR II	1.68 (1.09-2.64)	0.02
OID00570	IL2-RA	P01589	CARDIOVASCULAR III	1.2 (0.8-1.8)	0.4
OID00387	IL-4RA	P24394	CARDIOVASCULAR II	1.29 (0.87-1.93)	0.2
OID00390	IL6	P05231	CARDIOVASCULAR II	1.53 (1.06-2.27)	0.03
OID00602	IL-6RA	P08887	CARDIOVASCULAR III	1.22 (0.82-1.82)	0.3
OID01253	IL7R	P16871	CARDIOMETABOLIC	1.05 (0.69-1.54)	0.8
OID01414	INHBC	P55103	DEVELOPMENT	1.08 (0.72-1.61)	0.7
OID01455	ITGA5	P08648	DEVELOPMENT	1.17 (0.8-1.72)	0.4
OID01242	ITGAM	P11215	CARDIOMETABOLIC	1.12 (0.52-2.43)	0.8
OID01406	ITGB1	P05556	DEVELOPMENT	1.32 (0.9-1.94)	0.2
OID00443	ITGB1BP2	Q9UKP3	CARDIOVASCULAR II	1.69 (1.13-2.61)	0.01
OID00565	ITGB2	P05107	CARDIOVASCULAR III	0.89 (0.59-1.31)	0.6
OID01161	ITGB7	P26010	METABOLISM	1.1 (0.74-1.58)	0.6
OID00625	JAM-A	Q9Y624	CARDIOVASCULAR III	1.29 (0.88-1.92)	0.2
OID00426	KIM1	Q96D42	CARDIOVASCULAR II	2.09 (1.26-3.67)	0.006
OID01241	KIT	P10721	CARDIOMETABOLIC	0.91 (0.62-1.33)	0.6
OID01148	KLK10	O43240	METABOLISM	1.21 (0.84-1.77)	0.3
OID00647	KLK6	Q92876	CARDIOVASCULAR III	0.85 (0.54-1.34)	0.5
OID01204	KYAT1	Q16773	METABOLISM	1.23 (0.85-1.81)	0.3
OID01488	LAIR1	Q6GTX8	DEVELOPMENT	2.02 (1.21-3.49)	0.008
OID01487	LAMA4	Q16363	DEVELOPMENT	1.53 (1.03-2.35)	0.04
OID01278	LCN2	P80188	CARDIOMETABOLIC	3.25 (1.49-7.46)	0.004
OID00564	LDL receptor	P01130	CARDIOVASCULAR III	1.1 (0.75-1.63)	0.6
OID00463	LEP	P41159	CARDIOVASCULAR II	0.65 (0.37-1.13)	0.1
OID01460	LGMN	Q99538	DEVELOPMENT	1.37 (0.94-2.01)	0.1
OID01155	LILRA5	A6NI73	METABOLISM	1.21 (0.78-1.88)	0.4
OID01297	LILRB1	Q8NHL6	CARDIOMETABOLIC	1.12 (0.76-1.63)	0.6
OID01296	LILRB2	Q8N423	CARDIOMETABOLIC	1.32 (0.91-1.93)	0.1
OID01220	LILRB5	O75023	CARDIOMETABOLIC	0.93 (0.63-1.36)	0.7
OID00405	LOX-1	P78380	CARDIOVASCULAR II	1.23 (0.86-1.77)	0.3
OID00446	LPL	P06858	CARDIOVASCULAR II	1.26 (0.85-1.93)	0.3
OID01121	LRIG1	Q96JA1	METABOLISM	0.96 (0.66-1.4)	0.8
OID01179	LRP11	Q86VZ4	METABOLISM	1.26 (0.76-2.15)	0.4
OID01288	LTBP2	Q14767	CARDIOMETABOLIC	1.67 (1.11-2.67)	0.02
OID00583	LTBR	P36941	CARDIOVASCULAR III	1.07 (0.61-1.87)	0.8
OID01307	LYVE1	Q9Y5Y7	CARDIOMETABOLIC	1.19 (0.81-1.75)	0.4
OID00453	MARCO	Q9UEW3	CARDIOVASCULAR II	1.51 (1.03-2.25)	0.04
OID01401	MATN2	O00339	DEVELOPMENT	1.84 (1.21-2.89)	0.006
OID00616	MB	P02144	CARDIOVASCULAR III	0.86 (0.55-1.34)	0.5
OID01243	MBL2	P11226	CARDIOMETABOLIC	1.35 (0.91-2.03)	0.1
OID01183	MCFD2	Q8NI22	METABOLISM	1.34 (0.91-2.01)	0.2
OID00576	MCP-1	P13500	CARDIOVASCULAR III	1.48 (1.01-2.2)	0.05
OID01303	MEGF9	Q9H1U4	CARDIOMETABOLIC	0.63 (0.39-0.99)	0.05
OID01208	MEP1B	Q16820	METABOLISM	0.88 (0.59-1.3)	0.5
OID00132	MEPE	Q9NQ76	CARDIOVASCULAR III	1.39 (0.93-2.09)	0.1
OID00425	MERTK	Q12866	CARDIOVASCULAR II	1.11 (0.75-1.65)	0.6
OID01457	MESDC2	Q14696	DEVELOPMENT	1.43 (0.97-2.14)	0.07
OID01238	MET	P08581	CARDIOMETABOLIC	0.99 (0.68-1.44)	1
OID01207	METRNL	Q641Q3	METABOLISM	0.97 (0.6-1.57)	0.9
OID01285	MFAP5	Q13361	CARDIOMETABOLIC	0.71 (0.43-1.12)	0.2
OID01403	MFGE8	Q08431	DEVELOPMENT	0.97 (0.66-1.43)	0.9
OID01453	MIF	P14174	DEVELOPMENT	1.53 (1.04-2.28)	0.03
OID00456	MMP12	P39900	CARDIOVASCULAR II	1.52 (0.99-2.38)	0.06
OID00614	MMP-2	P08253	CARDIOVASCULAR III	1.69 (1.12-2.6)	0.01
OID00644	MMP-3	P08254	CARDIOVASCULAR III	1.35 (0.9-2.04)	0.2
OID00441	MMP7	P09237	CARDIOVASCULAR II	1.63 (1.07-2.51)	0.02
OID00568	MMP-9	P14780	CARDIOVASCULAR III	1.18 (0.82-1.7)	0.4
OID00600	MPO	P05164	CARDIOVASCULAR III	1.03 (0.71-1.48)	0.9
OID01469	MSMB	P08118	DEVELOPMENT	0.65 (0.41-1.03)	0.07
OID01438	MYOC	Q99972	DEVELOPMENT	1.06 (0.69-1.63)	0.8
OID01139	NADK	O95544	METABOLISM	1.15 (0.8-1.68)	0.4
OID01247	NCAM1	P13591	CARDIOMETABOLIC	0.68 (0.44-1.04)	0.08
OID01198	NECTIN2	Q92692	METABOLISM	1.5 (0.89-2.59)	0.1
OID00467	NEMO	Q9Y6K9	CARDIOVASCULAR II	1.72 (1.16-2.64)	0.009
OID01250	NID1	P14543	CARDIOMETABOLIC	1.44 (0.97-2.17)	0.08
OID01443	NID2	Q14112	DEVELOPMENT	1.26 (0.87-1.87)	0.2
OID01172	NOMO1	Q15155	METABOLISM	1.02 (0.7-1.5)	0.9
OID00584	Notch 3	Q9UM47	CARDIOVASCULAR III	1.49 (0.93-2.41)	0.1
OID01273	NOTCH1	P46531	CARDIOMETABOLIC	0.9 (0.61-1.31)	0.6
OID01475	NOV	P48745	DEVELOPMENT	1.05 (0.59-1.86)	0.9
OID01206	NPDC1	Q9NQX5	METABOLISM	1.3 (0.66-2.61)	0.5
OID01122	NPTXR	O95502	METABOLISM	1.2 (0.77-1.9)	0.4
OID01173	NQO2	P16083	METABOLISM	0.74 (0.33-1.62)	0.5
OID01217	NRP1	O14786	CARDIOMETABOLIC	1.36 (0.93-2)	0.1
OID01214	NT-proBNP	NA	METABOLISM	1.67 (1.05-2.71)	0.03
OID01404	NUDT5	Q9UKK9	DEVELOPMENT	1.58 (1.08-2.39)	0.02
OID01482	OMD	Q99983	DEVELOPMENT	1.4 (0.93-2.12)	0.1
OID00571	OPG	O00300	CARDIOVASCULAR III	1.04 (0.67-1.6)	0.9
OID00621	OPN	P10451	CARDIOVASCULAR III	2.02 (1.28-3.29)	0.003
OID01300	OSMR	Q99650	CARDIOMETABOLIC	1.63 (1.1-2.48)	0.02
OID01432	P4HB	P07237	DEVELOPMENT	1.23 (0.84-1.85)	0.3
OID01203	PAG1	Q9NWQ8	METABOLISM	1.09 (0.76-1.58)	0.6
OID00591	PAI	P05121	CARDIOVASCULAR III	1.24 (0.86-1.83)	0.3
OID01256	PAM	P19021	CARDIOMETABOLIC	1.16 (0.77-1.74)	0.5
OID01484	PAMR1	Q6UXH9	DEVELOPMENT	1.11 (0.74-1.66)	0.6
OID00421	PAPPA	Q13219	CARDIOVASCULAR II	1.18 (0.78-1.78)	0.4
OID00395	PAR-1	P25116	CARDIOVASCULAR II	1.47 (0.99-2.23)	0.06
OID01423	PARK7	Q99497	DEVELOPMENT	0.89 (0.6-1.29)	0.5
OID00469	PARP-1	P09874	CARDIOVASCULAR II	1.52 (1.05-2.27)	0.03
OID01289	PCOLCE	Q15113	CARDIOMETABOLIC	0.86 (0.58-1.29)	0.5
OID00619	PCSK9	Q8NBP7	CARDIOVASCULAR III	0.62 (0.42-0.89)	0.01
OID00648	PDGF subunit A	P04085	CARDIOVASCULAR III	1.3 (0.9-1.91)	0.2
OID00401	PDGF subunit B	P01127	CARDIOVASCULAR II	1.32 (0.91-1.94)	0.1
OID01417	PDGFRB	P09619	DEVELOPMENT	1.47 (1-2.23)	0.06
OID00458	PD-L2	Q9BQ51	CARDIOVASCULAR II	0.79 (0.53-1.16)	0.2
OID01456	PEAR1	Q5VY43	DEVELOPMENT	1.23 (0.85-1.79)	0.3
OID01483	PEBP1	P30086	DEVELOPMENT	1.27 (0.88-1.87)	0.2
OID00652	PECAM-1	P16284	CARDIOVASCULAR III	1.37 (0.93-2.04)	0.1
OID00384	PGF	P49763	CARDIOVASCULAR II	1.55 (0.85-2.89)	0.2
OID00623	PGLYRP1	O75594	CARDIOVASCULAR III	1.57 (1.02-2.5)	0.05
OID00609	PI3	P19957	CARDIOVASCULAR III	1.37 (0.83-2.31)	0.2
OID00411	PIgR	P01833	CARDIOVASCULAR II	1.32 (0.88-2.01)	0.2
OID01420	PILRA	Q9UKJ1	DEVELOPMENT	1.51 (0.94-2.47)	0.09
OID01149	PILRB	Q9UKJ0	METABOLISM	1.49 (0.95-2.4)	0.09
OID01425	PLA2G4A	P47712	DEVELOPMENT	1.44 (0.98-2.17)	0.07
OID01283	PLA2G7	Q13093	CARDIOMETABOLIC	1.04 (0.7-1.54)	0.8
OID00582	PLC	P98160	CARDIOVASCULAR III	1.29 (0.78-2.15)	0.3
OID01275	PLTP	P55058	CARDIOMETABOLIC	1.03 (0.68-1.5)	0.9
OID01218	PLXNB2	O15031	CARDIOMETABOLIC	1.07 (0.72-1.57)	0.7
OID00642	PON3	Q15166	CARDIOVASCULAR III	0.7 (0.46-1.03)	0.07
OID01480	PPIB	P23284	DEVELOPMENT	1.25 (0.86-1.85)	0.2
OID01177	PPP1R2	P41236	METABOLISM	1.42 (0.98-2.1)	0.07
OID01272	PRCP	P42785	CARDIOMETABOLIC	1.28 (0.87-1.89)	0.2
OID00431	PRELP	P51888	CARDIOVASCULAR II	1.55 (1.03-2.48)	0.05
OID01228	PROC	P04070	CARDIOMETABOLIC	0.8 (0.55-1.16)	0.2
OID01236	PRSS2	P07478	CARDIOMETABOLIC	1.37 (0.84-2.28)	0.2
OID00397	PRSS27	Q9BQR3	CARDIOVASCULAR II	1.14 (0.77-1.69)	0.5
OID00447	PRSS8	Q16651	CARDIOVASCULAR II	1.27 (0.85-1.94)	0.3
OID00618	PRTN3	P24158	CARDIOVASCULAR III	1.3 (0.91-1.91)	0.2
OID00438	PSGL-1	Q14242	CARDIOVASCULAR II	0.59 (0.38-0.89)	0.01
OID00608	PSP-D	P35247	CARDIOVASCULAR III	1.49 (1.01-2.26)	0.05
OID01446	PTPN6	P29350	DEVELOPMENT	1.39 (0.95-2.06)	0.1
OID01428	PTPRF	P10586	DEVELOPMENT	1.01 (0.68-1.5)	1
OID01284	PTPRS	Q13332	CARDIOMETABOLIC	0.89 (0.58-1.36)	0.6
OID00437	PTX3	P26022	CARDIOVASCULAR II	1.35 (0.91-2.03)	0.1
OID01162	QDPR	P09417	METABOLISM	1.1 (0.76-1.62)	0.6
OID01293	QPCT	Q16769	CARDIOMETABOLIC	1.08 (0.72-1.61)	0.7
OID00412	RAGE	Q15109	CARDIOVASCULAR II	1.46 (0.93-2.34)	0.1
OID00645	RARRES2	Q99969	CARDIOVASCULAR III	0.81 (0.54-1.21)	0.3
OID01231	REG1A	P05451	CARDIOMETABOLIC	1.05 (0.63-1.75)	0.8
OID01280	REG3A	Q06141	CARDIOMETABOLIC	1.52 (0.68-3.46)	0.3
OID01184	REG4	Q9BYZ8	METABOLISM	1.05 (0.69-1.63)	0.8
OID01489	RELT	Q969Z4	DEVELOPMENT	1.64 (0.89-3.1)	0.1
OID00423	REN	P00797	CARDIOVASCULAR II	1.15 (0.76-1.73)	0.5
OID00603	RETN	Q9HD89	CARDIOVASCULAR III	1.44 (0.95-2.25)	0.09
OID01211	RNASE3	P12724	METABOLISM	1.03 (0.72-1.48)	0.8
OID01485	ROBO1	Q9Y6N7	DEVELOPMENT	1.15 (0.79-1.69)	0.5
OID01209	ROR1	Q01973	METABOLISM	1.01 (0.62-1.66)	1
OID01193	RTN4R	Q9BZR6	METABOLISM	1.01 (0.65-1.57)	1
OID01269	SAA4	P35542	CARDIOMETABOLIC	0.8 (0.53-1.19)	0.3
OID01459	SCARF1	Q14162	DEVELOPMENT	1.35 (0.92-2.03)	0.1
OID00408	SCF	P21583	CARDIOVASCULAR II	0.53 (0.34-0.8)	0.003
OID01474	SCGB3A1	Q96QR1	DEVELOPMENT	1.01 (0.67-1.54)	1
OID00636	SCGB3A2	Q96PL1	CARDIOVASCULAR III	1.05 (0.68-1.61)	0.8
OID01202	SDC4	P31431	METABOLISM	0.94 (0.64-1.38)	0.8
OID00596	SELE	P16581	CARDIOVASCULAR III	1.63 (1.08-2.51)	0.02
OID01249	SELL	P14151	CARDIOMETABOLIC	0.86 (0.6-1.23)	0.4
OID00574	SELP	P16109	CARDIOVASCULAR III	1.48 (1.01-2.21)	0.05
OID01147	SEMA3F	Q13275	METABOLISM	1.4 (0.91-2.18)	0.1
OID01461	SEMA7A	O75326	DEVELOPMENT	1.04 (0.72-1.53)	0.8
OID00422	SERPINA12	Q8IW75	CARDIOVASCULAR II	1.54 (1.02-2.39)	0.05
OID01229	SERPINA5	P05154	CARDIOMETABOLIC	0.65 (0.43-0.97)	0.04
OID01232	SERPINA7	P05543	CARDIOMETABOLIC	0.78 (0.52-1.15)	0.2
OID01142	SERPINB6	P35237	METABOLISM	1.19 (0.82-1.74)	0.4
OID01141	SERPINB8	P50452	METABOLISM	1.62 (0.72-3.71)	0.2
OID00628	SHPS-1	P78324	CARDIOVASCULAR III	1.63 (1.03-2.67)	0.04
OID01160	SIGLEC7	Q9Y286	METABOLISM	1.08 (0.74-1.55)	0.7
OID01430	SIRPB1	O00241	DEVELOPMENT	1.28 (0.77-2.12)	0.3
OID00383	SLAMF7	Q9NQ25	CARDIOVASCULAR II	1.23 (0.83-1.82)	0.3
OID01163	SNAP23	O00161	METABOLISM	1.2 (0.83-1.75)	0.3
OID01439	SNAP29	O95721	DEVELOPMENT	1.29 (0.88-1.92)	0.2
OID01222	SOD1	P00441	CARDIOMETABOLIC	0.76 (0.33-1.78)	0.5
OID00413	SOD2	P04179	CARDIOVASCULAR II	1.53 (1.03-2.31)	0.04
OID00435	SORT1	Q99523	CARDIOVASCULAR II	1.38 (0.96-2.03)	0.09
OID01174	SOST	Q9BQB4	METABOLISM	1.02 (0.68-1.53)	0.9
OID01287	SPARCL1	Q14515	CARDIOMETABOLIC	1.44 (0.95-2.23)	0.09
OID01415	SPINK1	P00995	DEVELOPMENT	1.19 (0.71-2.02)	0.5
OID01481	SPINK5	Q9NQ38	DEVELOPMENT	1.01 (0.62-1.64)	1
OID01470	SPINT1	O43278	DEVELOPMENT	1.43 (0.98-2.15)	0.07
OID01408	SPINT2	O43291	DEVELOPMENT	1.54 (1.03-2.33)	0.04
OID00599	SPON1	Q9HCB6	CARDIOVASCULAR III	1.29 (0.87-1.93)	0.2
OID00416	SPON2	Q9BUD6	CARDIOVASCULAR II	1.61 (1.05-2.55)	0.03
OID00388	SRC	P12931	CARDIOVASCULAR II	0.84 (0.57-1.25)	0.4
OID01182	SSC4D	Q8WTU2	METABOLISM	0.74 (0.48-1.11)	0.1
OID00634	ST2	Q01638	CARDIOVASCULAR III	1.3 (0.88-1.95)	0.2
OID01252	ST6GAL1	P15907	CARDIOMETABOLIC	1.08 (0.74-1.57)	0.7
OID01465	STIP1	P31948	DEVELOPMENT	1.19 (0.82-1.75)	0.4
OID00392	STK4	Q13043	CARDIOVASCULAR II	1.34 (0.91-2.04)	0.2
OID01185	SUMF2	Q8NBJ7	METABOLISM	1.63 (1.1-2.47)	0.02
OID01259	TCN2	P20062	CARDIOMETABOLIC	1.23 (0.81-1.91)	0.3
OID00399	TF	P13726	CARDIOVASCULAR II	1.53 (0.97-2.46)	0.07
OID01130	TFF2	Q03403	METABOLISM	1.09 (0.66-1.82)	0.7
OID00573	TFF3	Q07654	CARDIOVASCULAR III	1.93 (1.08-3.71)	0.03
OID00590	TFPI	P10646	CARDIOVASCULAR III	0.92 (0.61-1.36)	0.7
OID01291	TGFBI	Q15582	CARDIOMETABOLIC	1.08 (0.73-1.6)	0.7
OID01279	TGFBR3	Q03167	CARDIOMETABOLIC	1.49 (0.98-2.3)	0.07
OID00462	TGM2	P21980	CARDIOVASCULAR II	0.92 (0.63-1.34)	0.7
OID00427	THBS2	P35442	CARDIOVASCULAR II	1.72 (1.13-2.7)	0.01
OID01268	THBS4	P35443	CARDIOMETABOLIC	1.13 (0.78-1.63)	0.5
OID01124	THOP1	P52888	METABOLISM	1.44 (1-2.16)	0.06
OID00452	THPO	P40225	CARDIOVASCULAR II	1.24 (0.86-1.85)	0.3
OID01270	TIE1	P35590	CARDIOMETABOLIC	1.69 (1.15-2.54)	0.009
OID00398	TIE2	Q02763	CARDIOVASCULAR II	0.91 (0.62-1.32)	0.6
OID01298	TIMD4	Q96H15	CARDIOMETABOLIC	1.67 (1.12-2.56)	0.01
OID01224	TIMP1	P01033	CARDIOMETABOLIC	1.94 (1.26-3.13)	0.004
OID00585	TIMP4	Q99727	CARDIOVASCULAR III	0.96 (0.61-1.51)	0.9
OID01136	TINAGL1	Q9GZM7	METABOLISM	1.17 (0.77-1.78)	0.5
OID00588	TLT-2	Q5T2D2	CARDIOVASCULAR III	1.05 (0.72-1.56)	0.8
OID00428	TM	P07204	CARDIOVASCULAR II	1.45 (0.92-2.33)	0.1
OID01412	TMSB10	P63313	DEVELOPMENT	1.61 (1.07-2.51)	0.03
OID01265	TNC	P24821	CARDIOMETABOLIC	1.68 (1.1-2.63)	0.02
OID00649	TNF-R1	P19438	CARDIOVASCULAR III	1.89 (1.04-3.56)	0.04
OID00567	TNF-R2	P20333	CARDIOVASCULAR III	1.4 (0.9-2.15)	0.1
OID00391	TNFRSF10A	O00220	CARDIOVASCULAR II	1.33 (0.82-2.19)	0.2
OID00594	TNFRSF10C	O14798	CARDIOVASCULAR III	1.02 (0.7-1.5)	0.9
OID00394	TNFRSF11A	Q9Y6Q6	CARDIOVASCULAR II	2.08 (1.11-4.06)	0.03
OID00461	TNFRSF13B	O14836	CARDIOVASCULAR II	1.3 (0.86-2.01)	0.2
OID00563	TNFRSF14	Q92956	CARDIOVASCULAR III	1.49 (0.86-2.64)	0.2
OID00617	TNFSF13B	Q9Y275	CARDIOVASCULAR III	1.32 (0.9-1.97)	0.2
OID01260	TNXB	P22105	CARDIOMETABOLIC	1.03 (0.69-1.5)	0.9
OID00635	t-PA	P00750	CARDIOVASCULAR III	1.04 (0.71-1.51)	0.9
OID01490	TPP1	O14773	DEVELOPMENT	1.19 (0.8-1.76)	0.4
OID00593	TR	P02786	CARDIOVASCULAR III	0.91 (0.6-1.37)	0.7
OID00396	TRAIL-R2	O14763	CARDIOVASCULAR II	1.13 (0.72-1.94)	0.6
OID00606	TR-AP	P13686	CARDIOVASCULAR III	0.95 (0.64-1.42)	0.8
OID01196	TSHB	P01222	METABOLISM	1.03 (0.7-1.51)	0.9
OID01176	TXNDC5	Q8NBS9	METABOLISM	1.64 (1.08-2.57)	0.02
OID01153	TYMP	P19971	METABOLISM	1.42 (0.97-2.12)	0.08
OID01190	TYRO3	Q06418	METABOLISM	1.11 (0.76-1.62)	0.6
OID01237	UMOD	P07911	CARDIOMETABOLIC	0.62 (0.37-1)	0.05
OID00631	uPA	P00749	CARDIOVASCULAR III	2.01 (1.32-3.22)	0.002
OID00620	U-PAR	Q03405	CARDIOVASCULAR III	2.49 (1.48-4.44)	0.001
OID01200	USP8	P40818	METABOLISM	1.38 (0.96-2.01)	0.09
OID01295	VASN	Q6EMK4	CARDIOMETABOLIC	1.08 (0.68-1.71)	0.8
OID01257	VCAM1	P19320	CARDIOMETABOLIC	1.54 (1-2.39)	0.05
OID01194	VCAN	P13611	METABOLISM	1.24 (0.8-1.94)	0.3
OID00468	VEGFD	O43915	CARDIOVASCULAR II	1.98 (1.32-3.06)	0.001
OID00429	VSIG2	Q96IQ7	CARDIOVASCULAR II	1.44 (0.86-2.45)	0.2
OID01448	VSIG4	Q9Y279	DEVELOPMENT	1.92 (1.13-3.42)	0.02
OID00651	vWF	P04275	CARDIOVASCULAR III	0.86 (0.59-1.26)	0.5
OID01440	WFIKKN2	Q8TEU8	DEVELOPMENT	1.08 (0.69-1.69)	0.7
OID00433	XCL1	P47992	CARDIOVASCULAR II	1.74 (1.16-2.69)	0.01
OID01478	XG	P55808	DEVELOPMENT	0.71 (0.33-1.4)	0.3

## Sheet: Supplemental Table 5
Supplemental Table 5: GSEA Pathway Analysis
Pathway	Size	p	FDR p
KEGG_CYTOSOLIC_DNA_SENSING_PATHWAY	4	0.0077	0.44
HALLMARK_TNFA_SIGNALING_VIA_NFKB	21	0.015	0.31
HALLMARK_FATTY_ACID_METABOLISM	10	0.02	0.31
KEGG_TOLL_LIKE_RECEPTOR_SIGNALING_PATHWAY	5	0.025	0.44
KEGG_NOD_LIKE_RECEPTOR_SIGNALING_PATHWAY	6	0.027	0.44
HALLMARK_INFLAMMATORY_RESPONSE	31	0.033	0.31
KEGG_PHENYLALANINE_METABOLISM	3	0.033	0.44
HALLMARK_APICAL_SURFACE	7	0.034	0.31
KEGG_PURINE_METABOLISM	3	0.037	0.44
KEGG_TYROSINE_METABOLISM	4	0.038	0.44

## Sheet: Supplemental Table 6
Supplemental Table 6: Protein associations for HFrEF versus non-HF in TECOS
				TECOS
				univariate model		multivariate model
OlinkID	Assay	Uniprot ID	Panel	OR (95% CI)	p	OR (95% CI)	p
OID00381	ADM	P35318	CARDIOVASCULAR II	6.86 (1.25-56)	0.0554238	7.06 (0.97-113)	0.131758
OID01132	ANGPT2	O15123	METABOLISM	2.18 (1.29-4.09)	0.00779704	2.05 (1.18-4.02)	0.020309
OID01150	ANGPTL1	O95841	METABOLISM	1.11 (0.66-2.01)	0.705223	1.09 (0.63-2.1)	0.769143
OID01413	ANGPTL4	Q9BY76	DEVELOPMENT	1.63 (0.93-3)	0.101532	1.29 (0.68-2.6)	0.448461
OID01294	AOC3	Q16853	CARDIOMETABOLIC	1.12 (0.7-1.85)	0.63494	1.29 (0.76-2.24)	0.355472
OID00464	CA5A	P35218	CARDIOVASCULAR II	1.14 (0.67-1.89)	0.61191	1.07 (0.59-1.88)	0.81174
OID01452	CA6	P23280	DEVELOPMENT	0.79 (0.46-1.35)	0.383281	0.92 (0.52-1.6)	0.751417
OID01292	CCL14	Q16627	CARDIOMETABOLIC	1.56 (1.02-2.6)	0.0524687	1.52 (0.96-2.57)	0.0849954
OID00654	CCL16	O15467	CARDIOVASCULAR III	1.02 (0.62-1.78)	0.938868	0.78 (0.44-1.45)	0.409393
OID01157	CD79B	P40259	METABOLISM	1.26 (0.74-2.11)	0.376755	0.95 (0.5-1.77)	0.872618
OID01189	CDH2	P19022	METABOLISM	1.77 (1.02-3.3)	0.052902	1.88 (0.98-3.88)	0.067165
OID00436	CEACAM8	P31997	CARDIOVASCULAR II	1.51 (0.94-2.52)	0.0908003	1.42 (0.86-2.4)	0.166295
OID01416	CLEC11A	Q9Y240	DEVELOPMENT	1.27 (0.76-2.15)	0.357026	1.2 (0.68-2.1)	0.515548
OID01166	CLSTN2	Q9H4D0	METABOLISM	1.28 (0.74-2.33)	0.402735	1.16 (0.66-2.15)	0.616263
OID01454	CRELD2	Q6UXH1	DEVELOPMENT	1.19 (0.73-1.91)	0.476495	1.08 (0.64-1.76)	0.772599
OID01449	CRIM1	Q9NZV1	DEVELOPMENT	1.22 (0.73-2.06)	0.455231	1.18 (0.69-2.05)	0.544476
OID00575	CSTB	P04080	CARDIOVASCULAR III	1.72 (1.09-2.8)	0.0219539	1.6 (0.95-2.8)	0.0838376
OID00459	CTSL1	P07711	CARDIOVASCULAR II	3.59 (1.21-11.9)	0.0267244	3.58 (1.11-13)	0.0397776
OID01281	EFEMP1	Q12805	CARDIOMETABOLIC	2.1 (0.98-5.19)	0.0866674	2.56 (1.04-7.37)	0.0639076
OID01219	FCGR3B	O75015	CARDIOMETABOLIC	1.09 (0.69-1.67)	0.697443	1.13 (0.71-1.8)	0.58815
OID00410	FGF-21	Q9NSA1	CARDIOVASCULAR II	1.39 (0.81-2.57)	0.25838	1.18 (0.65-2.32)	0.59876
OID00415	FGF-23	Q9GZV9	CARDIOVASCULAR II	1.31 (0.78-2.16)	0.292774	1.17 (0.64-2.02)	0.591314
OID00406	Gal-9	O00182	CARDIOVASCULAR II	2.65 (0.93-9.28)	0.108156	2.12 (0.74-9.19)	0.289441
OID00595	GDF-15	Q99988	CARDIOVASCULAR III	1.09 (0.66-1.82)	0.737683	0.93 (0.52-1.68)	0.817347
OID00450	GDF-2	Q9UK05	CARDIOVASCULAR II	0.86 (0.52-1.52)	0.528414	0.84 (0.51-1.69)	0.513959
OID00432	HO-1	P09601	CARDIOVASCULAR II	2.82 (0.84-18.3)	0.230764	2.69 (0.75-20.3)	0.285778
OID01255	IGFBP3	P17936	CARDIOMETABOLIC	0.88 (0.57-1.42)	0.588742	0.9 (0.56-1.49)	0.681589
OID01192	IGFBPL1	Q8WX77	METABOLISM	1.35 (0.84-2.16)	0.204793	1.25 (0.7-2.2)	0.431257
OID00409	IL18	Q14116	CARDIOVASCULAR II	2.64 (1.08-7.38)	0.0465595	2.6 (1.01-7.74)	0.0627209
OID00389	IL-1ra	P18510	CARDIOVASCULAR II	1.42 (0.8-2.86)	0.291069	1.36 (0.71-2.9)	0.408966
OID00402	IL-27	Q8NEV9,Q14213	CARDIOVASCULAR II	1.53 (0.78-3.74)	0.317742	1.34 (0.67-3.65)	0.529183
OID00390	IL6	P05231	CARDIOVASCULAR II	1.67 (1.02-2.8)	0.0440015	1.59 (0.95-2.72)	0.079975
OID00426	KIM1	Q96D42	CARDIOVASCULAR II	1.43 (0.79-2.88)	0.298668	1.2 (0.64-2.62)	0.622065
OID01488	LAIR1	Q6GTX8	DEVELOPMENT	1.28 (0.78-2.12)	0.33615	0.96 (0.51-1.81)	0.904744
OID01278	LCN2	P80188	CARDIOMETABOLIC	1.49 (1.06-2.43)	0.0693633	1.37 (0.99-2.2)	0.109704
OID01288	LTBP2	Q14767	CARDIOMETABOLIC	1.32 (0.78-2.27)	0.298423	1.32 (0.74-2.42)	0.349566
OID01401	MATN2	O00339	DEVELOPMENT	1.88 (1.1-3.45)	0.0287629	1.67 (0.97-3.12)	0.0812026
OID00614	MMP-2	P08253	CARDIOVASCULAR III	1.09 (0.66-1.82)	0.722529	1.26 (0.72-2.23)	0.413922
OID00441	MMP7	P09237	CARDIOVASCULAR II	2.28 (0.95-8.53)	0.148208	2.74 (0.96-11.8)	0.125918
OID00467	NEMO	Q9Y6K9	CARDIOVASCULAR II	1.58 (0.98-2.65)	0.0685466	1.54 (0.92-2.63)	0.107295
OID01214	NT-proBNP	NA	METABOLISM	2.46 (1.43-4.61)	0.0021701	2.69 (1.49-5.38)	0.00219701
OID00621	OPN	P10451	CARDIOVASCULAR III	1.23 (0.72-2.22)	0.471337	1.05 (0.59-1.96)	0.864455
OID01300	OSMR	Q99650	CARDIOMETABOLIC	0.82 (0.47-1.4)	0.484786	0.83 (0.45-1.47)	0.530659
OID00469	PARP-1	P09874	CARDIOVASCULAR II	1.65 (1.07-2.86)	0.0361462	1.57 (0.99-2.7)	0.0624405
OID00623	PGLYRP1	O75594	CARDIOVASCULAR III	1.17 (0.73-1.85)	0.498061	1.03 (0.62-1.67)	0.898318
OID00431	PRELP	P51888	CARDIOVASCULAR II	7.77 (1.13-87.3)	0.0741057	9.18 (0.95-174)	0.110184
OID00438	PSGL-1	Q14242	CARDIOVASCULAR II	1.15 (0.66-2.19)	0.632274	1.08 (0.6-2.11)	0.815353
OID00608	PSP-D	P35247	CARDIOVASCULAR III	1.67 (1-2.91)	0.0550442	2.31 (1.24-4.78)	0.0133022
OID00422	SERPINA12	Q8IW75	CARDIOVASCULAR II	1.38 (0.87-2.19)	0.155533	1.66 (0.98-2.91)	0.0618267
OID01408	SPINT2	O43291	DEVELOPMENT	1.44 (0.84-2.61)	0.201349	1.29 (0.72-2.39)	0.406862
OID00416	SPON2	Q9BUD6	CARDIOVASCULAR II	7.05 (0.87-128)	0.158079	4.38 (0.69-103)	0.317387
OID01185	SUMF2	Q8NBJ7	METABOLISM	1.73 (1.04-3.02)	0.0412008	1.68 (1-2.97)	0.0570224
OID00573	TFF3	Q07654	CARDIOVASCULAR III	1.23 (0.74-2.04)	0.425501	0.97 (0.52-1.78)	0.915851
OID00427	THBS2	P35442	CARDIOVASCULAR II	6.69 (1.76-37.5)	0.0174279	8.91 (2.06-59.3)	0.0125603
OID01270	TIE1	P35590	CARDIOMETABOLIC	1.18 (0.71-2)	0.521484	1.29 (0.75-2.28)	0.368938
OID01298	TIMD4	Q96H15	CARDIOMETABOLIC	0.86 (0.5-1.43)	0.570102	0.8 (0.44-1.43)	0.46417
OID01224	TIMP1	P01033	CARDIOMETABOLIC	1.46 (0.99-2.36)	0.0763637	1.42 (0.93-2.33)	0.118004
OID01412	TMSB10	P63313	DEVELOPMENT	1.74 (1.03-3.08)	0.0435423	1.55 (0.88-2.79)	0.134312
OID01265	TNC	P24821	CARDIOMETABOLIC	1.57 (0.97-2.61)	0.0680161	1.48 (0.9-2.52)	0.129833
OID01176	TXNDC5	Q8NBS9	METABOLISM	1.52 (0.97-2.4)	0.0674742	1.4 (0.85-2.27)	0.174432
OID00631	uPA	P00749	CARDIOVASCULAR III	1.57 (0.94-2.72)	0.0907765	1.61 (0.94-2.88)	0.0898227
OID00620	U-PAR	Q03405	CARDIOVASCULAR III	2.04 (1.24-3.61)	0.00783097	1.97 (1.13-3.69)	0.0224585
OID00468	VEGFD	O43915	CARDIOVASCULAR II	1.46 (0.75-4.11)	0.428241	1.33 (0.66-4.09)	0.575788
OID01448	VSIG4	Q9Y279	DEVELOPMENT	1.17 (0.68-2.01)	0.568277	0.88 (0.44-1.68)	0.696713
OID00433	XCL1	P47992	CARDIOVASCULAR II	1.52 (0.79-3.71)	0.301387	1.36 (0.68-3.73)	0.486551

## Sheet: Supplemental Table 7
Supplemental Table 7a: Area under the curve (AUC) for LASSO protein model and validating proteins for discrimination of HFpEF cases vs. non-HF controls
	CATHGEN	TECOS
NT-proBNP AUC (CI)	0.69 (0.61-0.77)	0.61 (0.47-0.74)
Adjusted model* + NT-proBNP AUC (CI)	0.82 (0.76-0.88)	0.75 (0.64-0.85)
Adjusted model* + NT-proBNP + 13 LASSO proteins† AUC (CI)	0.92 (0.88-0.96), ‡p= 1.5x10-4	0.86 (0.78-0.93), ‡p = 0.01
Adjusted model* + NT-proBNP + 20 proteins§ AUC (CI)	0.87 (0.82-0.92), ‡p=0.02	0.94 (0.90-0.98), ‡p = 4.7 x 10-5
Supplemental Table 7b: Area under the curve (AUC) for LASSO protein model and validating proteins for discrimination of HFpEF cases vs. non-HF controls in sex-stratified analyses
	CATHGEN: females (n=74)	CATHGEN: males (n=134)
NT-proBNP AUC (CI)	0.67 (0.55-0.80)	0.70 (0.60-0.81)
Adjusted model* + NT-proBNP AUC (CI)	0.80 (0.70-0.90)	0.86 (0.79-0.93)
Adjusted model* + NT-proBNP + 13 LASSO proteins† AUC (CI)	0.96 (0.91-1.0)	0.97 (0.94-1.0)
Adjusted model* + NT-proBNP + 20 proteins§ AUC (CI)	0.92 (0.87-0.98)	0.96 (0.92-0.99)
*Adjusted model includes age, race, body mass index (BMI), systolic blood pressure (SBP), type 2 diabetes mellitus (DM) and creatinine
† 13 LASSO selected proteins: AOC3, CA5A, CA6, CCL16, CLSTN2, Gal-9, IGFBP3, KIM1, NEMO, PSGL-1, SERPINA12, SUMF2, VEGFD
‡p-value for improvement in adjusted model by addition of 13 proteins from LASSO model or 20 proteins from validation cohort
§20 validating proteins: LCN2, U-PAR, IL-1ra, KIM1, CSTB, Gal-9, TIMP-1, MATN2, XCL1, NEMO, CRELD2, MMP7, SUMF2, TXNDC5, PRELP, TMSB10, CDH2, PARP-1, SPINT2, FCGR3B

## Sheet: Supplemental Table 8
Supplemental Table 8: Baseline characteristics of Jackson Heart Study participants included in all-cause mortality and incident HFpEF hospitalization analysis
Jackson Heart Study Participants
	All-cause mortality	HFpEF hospitalization
n	570	448
Age (mean (SD))	59 (12)	58 (13)
Female, n (%)	335 (59%)	263 (59%)
BMI, kg/m2 (mean (SD))	32 (8)	32 (7)
SBP, mmHg (mean (SD))	130 (18)	129 (18)
Creatinine (mean (SD))	1.04 (0.56)	0.99 (0.25)
Diabetes mellitus, n (%)	170 (30%)	117 (26%)
CAD, n (%)	11 (1.9%)	3 (0.7%)
LVEF (mean (SD))	62 (8)	63 (7)
Values represent mean and standard deviation for continuous variables; body mass index (BMI); coronary artery disease (CAD); left ventricular ejection fraction (LVEF); not significant (NS); not applicable (NA); systolic blood pressure (SBP)

## Sheet: Supplemental Table 9
Supplemental Table 9: HFpEF proteins associated with incident hospitalization for heart failure
			CATHGEN		TECOS		Fixed effects meta-analysis
OlinkID	Assay	Panel	HR (95% CI)	p	HR (95% CI)	p	HR (95% CI)	p meta	phet	I-squared
OID01294	AOC3	CARDIOMETABOLIC	1.36 (0.87-2.11)	0.17	0.91 (0.54-1.55)	0.73	1.16 (0.83-1.62)	0.386617	0.249696	0.245284
OID00464	CA5A	CARDIOVASCULAR II	1.03 (0.69-1.54)	0.87	0.84 (0.56-1.25)	0.39	0.93 (0.7-1.23)	0.622156	0.475372	0
OID01452	CA6	DEVELOPMENT	0.86 (0.62-1.2)	0.38	0.92 (0.63-1.34)	0.66	0.89 (0.69-1.14)	0.341032	0.792562	0
OID00654	CCL16	CARDIOVASCULAR III	1.11 (0.68-1.79)	0.68	0.79 (0.6-1.04)	0.092	0.86 (0.67-1.09)	0.20079	0.234472	0.292549
OID01189	CDH2	METABOLISM	0.99 (0.67-1.46)	0.94	1.02 (0.66-1.56)	0.94	1 (0.75-1.34)	0.981359	0.920022	0
OID01166	CLSTN2	METABOLISM	1.4 (0.91-2.17)	0.12	1.72 (1.18-2.52)	0.0051	1.57 (1.18-2.09)	0.00188186	0.482802	0
OID01454	CRELD2	DEVELOPMENT	1.15 (0.77-1.72)	0.49	1.01 (0.75-1.35)	0.96	1.06 (0.84-1.34)	0.635743	0.604458	0
OID00575	CSTB	CARDIOVASCULAR III	1.37 (0.88-2.12)	0.16	1.02 (0.63-1.64)	0.95	1.2 (0.87-1.65)	0.264641	0.368131	0
OID01219	FCGR3B	CARDIOMETABOLIC	1.27 (0.84-1.92)	0.26	0.97 (0.55-1.72)	0.91	1.16 (0.83-1.62)	0.388069	0.45372	0
OID00406	Gal-9	CARDIOVASCULAR II	1.12 (0.75-1.68)	0.57	1.24 (0.84-1.83)	0.28	1.18 (0.89-1.55)	0.243638	0.718281	0
OID01255	IGFBP3	CARDIOMETABOLIC	0.74 (0.5-1.1)	0.14	0.79 (0.51-1.21)	0.28	0.76 (0.57-1.02)	0.0661302	0.825518	0
OID00389	IL-1ra	CARDIOVASCULAR II	0.73 (0.48-1.11)	0.15	1 (0.81-1.24)	0.99	0.94 (0.77-1.13)	0.489945	0.183478	0.43478
OID00426	KIM1	CARDIOVASCULAR II	1.09 (0.72-1.64)	0.69	1.62 (1.04-2.52)	0.032	1.31 (0.97-1.77)	0.0779051	0.197932	0.396705
OID01278	LCN2	CARDIOMETABOLIC	1.62 (0.77-3.43)	0.2	1.05 (0.67-1.64)	0.84	1.18 (0.8-1.73)	0.401553	0.32894	0
OID01401	MATN2	DEVELOPMENT	1.15 (0.79-1.66)	0.47	1.55 (1-2.39)	0.048	1.3 (0.98-1.73)	0.0654044	0.307009	0.0416851
OID00441	MMP7	CARDIOVASCULAR II	1.29 (0.85-1.94)	0.23	1.96 (0.86-4.46)	0.11	1.4 (0.97-2.03)	0.071685	0.37303	0
OID00467	NEMO	CARDIOVASCULAR II	1 (0.69-1.46)	1	1.33 (0.94-1.89)	0.11	1.16 (0.9-1.5)	0.246206	0.274622	0.162136
OID00469	PARP-1	CARDIOVASCULAR II	1.01 (0.74-1.38)	0.95	1.04 (0.77-1.42)	0.78	1.03 (0.82-1.28)	0.82197	0.895463	0
OID00431	PRELP	CARDIOVASCULAR II	1.09 (0.68-1.76)	0.72	2.42 (0.85-6.92)	0.099	1.25 (0.81-1.91)	0.316568	0.174428	0.457838
OID00438	PSGL-1	CARDIOVASCULAR II	0.64 (0.47-0.87)	0.0051	0.86 (0.68-1.08)	0.19	0.77 (0.64-0.93)	0.00726969	0.137229	0.547258
OID00422	SERPINA12	CARDIOVASCULAR II	1.52 (1.03-2.24)	0.035	1.18 (0.76-1.83)	0.45	1.36 (1.01-1.82)	0.0399647	0.397966	0
OID01408	SPINT2	DEVELOPMENT	1.05 (0.71-1.54)	0.82	1.27 (0.94-1.72)	0.12	1.18 (0.93-1.5)	0.164834	0.449989	0
OID01185	SUMF2	METABOLISM	0.89 (0.56-1.41)	0.62	1.16 (0.84-1.62)	0.37	1.06 (0.81-1.38)	0.68349	0.353244	0
OID01224	TIMP1	CARDIOMETABOLIC	1.49 (0.89-2.48)	0.13	1.03 (0.57-1.86)	0.93	1.27 (0.87-1.88)	0.219149	0.356009	0
OID01412	TMSB10	DEVELOPMENT	1.36 (0.91-2.03)	0.14	1.3 (0.94-1.8)	0.11	1.32 (1.02-1.71)	0.031721	0.866145	0
OID01176	TXNDC5	METABOLISM	1.26 (0.92-1.73)	0.15	1.18 (0.86-1.61)	0.31	1.22 (0.98-1.52)	0.0796266	0.771891	0
OID00620	U-PAR	CARDIOVASCULAR III	1.7 (0.93-3.1)	0.085	1.31 (0.79-2.16)	0.3	1.46 (0.99-2.15)	0.0572591	0.517521	0
OID00468	VEGFD	CARDIOVASCULAR II	1.69 (1.05-2.71)	0.03	1.7 (0.74-3.9)	0.21	1.69 (1.12-2.55)	0.0117628	0.990339	0
OID00433	XCL1	CARDIOVASCULAR II	1.12 (0.7-1.78)	0.65	1.69 (0.98-2.94)	0.061	1.33 (0.93-1.91)	0.115991	0.265592	0.19314

[truncated: 6 more sheets: Supplementable Table 10, Supplemental Table 11, Supplemental Table 12, Supplemental Table 13, Supplemental Table 14, Supplemental Table 15]
